# Supplementary material for: catena-Poly[[aqua­bis­{4-[2-(2,4-dioxopentan-3-yl­idene)hydrazin-1-yl]benzo­ato-κO}copper(II)]-μ-N,N-diethyl­pyridine-3-carboxamide-κ2 N 1:O]
Source: Acta Crystallogr Sect E Struct Rep Online. 2012 Jan 11;68(Pt 2):m128. doi: 10.1107/S1600536812000025 (PMC3274867; doi:10.1107/S1600536812000025)
Supplement: Supplementary file 2 [file e-68-0m128-Isup2.hkl]

# 
# h,k,l, Fc-squared, Fo-squared, sigma(Fo-squared) and status flag 
# 
data_I
_shelx_title '  P21/c' 
_shelx_refln_list_code          4 
_shelx_F_calc_maximum      376.44 
_exptl_crystal_F_000      1572.00 
_reflns_d_resolution_high  0.7473 
 
loop_ 
 _symmetry_equiv_pos_as_xyz 
 'x, y, z' 
 '-x, y+1/2, -z+1/2' 
 '-x, -y, -z' 
 'x, -y-1/2, z-1/2' 
 
_cell_length_a    17.0586 
_cell_length_b     8.5289 
_cell_length_c    24.8249 
_cell_angle_alpha  90.000 
_cell_angle_beta  101.431 
_cell_angle_gamma  90.000 
 
_shelx_F_squared_multiplier     1.000 
 
loop_ 
 _refln_index_h 
 _refln_index_k 
 _refln_index_l 
 _refln_F_squared_calc 
 _refln_F_squared_meas 
 _refln_F_squared_sigma 
 _refln_observed_status 
   2   0   0    32546.98    37576.29    264.86 o 
   3   0   0    33058.03    35806.79    311.48 o 
   4   0   0     4316.75     4557.40     58.82 o 
   5   0   0       21.92       27.29     11.85 o 
   6   0   0      315.59      555.64     22.80 o 
   7   0   0     8677.11     7758.30     98.49 o 
   8   0   0    12754.33    13467.25    267.79 o 
   9   0   0     1949.50     1553.07     40.94 o 
  10   0   0     7200.26     6860.33     97.75 o 
  11   0   0     3207.24     3017.88     62.23 o 
  12   0   0     1692.92     1726.15     49.44 o 
  13   0   0      803.49      857.93     39.02 o 
  14   0   0      640.92      680.70     37.58 o 
  15   0   0      602.67      578.68     37.18 o 
  16   0   0      927.81      929.48     45.29 o 
  17   0   0      967.95      999.91     93.55 o 
  18   0   0      603.47      667.44     41.43 o 
  19   0   0      197.42      198.03     42.97 o 
  20   0   0       96.48       62.14     40.63 o 
  21   0   0       18.16       21.20     39.58 o 
  22   0   0      112.31      167.11     46.49 o 
   1   1   0      464.47      476.70     12.21 o 
   2   1   0     2753.23     2700.03     20.42 o 
   3   1   0    22371.79    23148.54    144.80 o 
   4   1   0     4375.37     4572.13     43.83 o 
   5   1   0     5398.16     5929.87     52.80 o 
   6   1   0     4831.75     5258.47     50.01 o 
   7   1   0     4316.56     4613.22     47.35 o 
   8   1   0    14057.08    16280.79    131.25 o 
   9   1   0      474.78      587.74     19.99 o 
  10   1   0        1.13      -11.12     11.12 o 
  11   1   0      594.72      543.76     20.68 o 
  12   1   0       20.26       23.94     14.65 o 
  13   1   0       69.88       49.07     14.95 o 
  14   1   0        0.89       -1.76     14.69 o 
  15   1   0        0.60      -17.86     17.86 o 
  16   1   0       52.75       50.38     17.68 o 
  17   1   0       86.70       89.25     19.44 o 
  18   1   0      386.88      358.17     28.61 o 
  19   1   0       41.46       88.94     23.96 o 
  20   1   0       10.63       -0.73     29.79 o 
  21   1   0       30.24        4.28     28.10 o 
  22   1   0       19.77       83.79     31.39 o 
   0   2   0       24.95       53.05      9.04 o 
   1   2   0     5875.64     6563.69     50.14 o 
   2   2   0     2470.04     2889.04     33.36 o 
   3   2   0     2259.78     2475.82     30.88 o 
   4   2   0      723.63      713.02     12.61 o 
   5   2   0     8478.38     8092.25     68.06 o 
   6   2   0     3738.00     3689.43     39.07 o 
   7   2   0    25664.11    27057.30    203.96 o 
   8   2   0     5051.38     4806.36     50.19 o 
   9   2   0     8596.55     8281.86     76.80 o 
  10   2   0     6168.55     6076.14     63.08 o 
  11   2   0     2754.47     2858.52     49.13 o 
  12   2   0     2664.33     2431.61     40.95 o 
  13   2   0     3208.44     3142.78     46.32 o 
  14   2   0      493.16      542.28     27.26 o 
  15   2   0       17.68       10.83     16.08 o 
  16   2   0     1500.00     1498.71     38.63 o 
  17   2   0      525.72      541.51     31.16 o 
  18   2   0      883.45     1045.91     41.16 o 
  19   2   0      494.18      471.85     32.68 o 
  20   2   0      541.71      545.24     35.56 o 
  21   2   0      400.43      435.42     47.38 o 
   1   3   0      123.32      129.49      8.20 o 
   2   3   0      772.76      729.43     19.56 o 
   3   3   0       28.97       17.20      9.90 o 
   4   3   0      747.04      829.76     25.26 o 
   5   3   0      274.03      285.70     16.23 o 
   6   3   0      443.20      498.73     14.30 o 
   7   3   0      160.12      200.26     11.76 o 
   8   3   0       11.45        7.44      9.52 o 
   9   3   0      551.46      547.74     18.90 o 
  10   3   0       63.24       76.51     12.83 o 
  11   3   0      530.64      560.34     21.09 o 
  12   3   0      384.01      377.67     19.95 o 
  13   3   0      182.91      200.42     18.39 o 
  14   3   0      174.12      184.92     19.01 o 
  15   3   0     1869.37     1996.87     55.40 o 
  16   3   0      260.10      229.27     24.57 o 
  17   3   0       86.82       51.50     21.06 o 
  18   3   0      121.11      129.18     49.56 o 
  19   3   0       42.23       13.05     27.65 o 
  20   3   0        1.82        2.54     27.85 o 
  21   3   0        6.18       -7.92     28.71 o 
   0   4   0     1161.49     1261.61     33.67 o 
   1   4   0     4540.74     4865.79     54.78 o 
   2   4   0     1502.82     1477.39     20.03 o 
   3   4   0     2995.12     2888.09     40.94 o 
   4   4   0     1958.69     1971.38     34.34 o 
   5   4   0     7328.96     7388.95     78.35 o 
   6   4   0     1268.09     1375.66     49.56 o 
   7   4   0       13.01       -9.96     13.76 o 
   8   4   0      119.00       60.70     15.37 o 
   9   4   0      653.69      573.45     19.71 o 
  10   4   0     1904.90     1753.63     31.61 o 
  11   4   0     3458.09     3429.92     46.34 o 
  12   4   0     3347.92     3286.99     46.54 o 
  13   4   0     3362.73     3241.05     49.41 o 
  14   4   0     2396.26     2426.29     49.47 o 
  15   4   0      986.73     1057.74     46.64 o 
  16   4   0       79.07       73.97     26.28 o 
  17   4   0      518.47      425.44     36.95 o 
  18   4   0      164.63      202.99     47.25 o 
  19   4   0       78.53       69.82     29.50 o 
  20   4   0      210.88      295.26     37.10 o 
   1   5   0     1833.86     2011.51     30.18 o 
   2   5   0      135.59      179.50     14.17 o 
   3   5   0     1514.90     1277.12     34.49 o 
   4   5   0      614.44      537.42     23.24 o 
   5   5   0       47.64       53.61     15.08 o 
   6   5   0        4.71      -13.46     14.63 o 
   7   5   0       76.96       96.23     17.70 o 
   8   5   0      439.18      427.40     24.73 o 
   9   5   0      302.80      310.07     28.80 o 
  10   5   0      674.46      705.09     31.01 o 
  11   5   0      507.76      451.92     27.37 o 
  12   5   0        6.28       30.88     19.78 o 
  13   5   0      239.19      248.63     24.33 o 
  14   5   0      295.95      282.38     31.18 o 
  15   5   0      240.73      233.08     47.50 o 
  16   5   0      547.82      544.02     39.13 o 
  17   5   0      220.52      179.75     31.95 o 
  18   5   0       99.59       86.76     30.44 o 
  19   5   0       35.05       27.46     30.21 o 
  20   5   0        0.89        4.03     31.63 o 
   0   6   0     4839.42     5139.89     97.17 o 
   1   6   0      554.18      566.41     19.55 o 
   2   6   0     1707.63     1612.69     31.48 o 
   3   6   0     5198.46     5255.47     67.59 o 
   4   6   0     3359.86     3371.26     53.75 o 
   5   6   0     3265.57     3234.76     53.49 o 
   6   6   0     2578.09     2576.19     48.81 o 
   7   6   0     1159.45     1171.52     37.36 o 
   8   6   0     5597.30     5595.42     93.84 o 
   9   6   0     1510.15     1440.70     41.60 o 
  10   6   0      268.75      281.72     25.22 o 
  11   6   0      244.55      245.21     30.22 o 
  12   6   0        9.95      -18.73     18.73 o 
  13   6   0      311.88      372.72     41.03 o 
  14   6   0      191.61      198.33     30.27 o 
  15   6   0      465.84      455.42     38.15 o 
  16   6   0      131.81      197.61     33.36 o 
  17   6   0      358.11      358.15     37.58 o 
  18   6   0      132.41      148.33     33.31 o 
   1   7   0        5.99       -4.10     12.56 o 
   2   7   0      270.42      274.53     16.48 o 
   3   7   0      146.22      127.66     20.12 o 
   4   7   0      462.23      439.16     25.99 o 
   5   7   0      156.55      195.21     21.89 o 
   6   7   0      455.69      442.26     26.82 o 
   7   7   0     1872.77     1766.03     43.90 o 
   8   7   0       61.54       56.07     20.50 o 
   9   7   0       25.38       18.55     20.21 o 
  10   7   0        0.77        3.57     23.13 o 
  11   7   0       78.99      121.58     23.19 o 
  12   7   0       15.99       -6.71     24.86 o 
  13   7   0      195.72      149.00     39.05 o 
  14   7   0      455.73      485.84     48.52 o 
  15   7   0      108.30      120.50     31.00 o 
  16   7   0       94.00      156.24     33.33 o 
  17   7   0       73.01      113.35     33.83 o 
   0   8   0      593.69      545.41     49.29 o 
   1   8   0      187.21      201.21     21.63 o 
   2   8   0      293.16      340.90     29.82 o 
   3   8   0      286.22      347.02     27.76 o 
   4   8   0      153.60      200.46     23.44 o 
   5   8   0      319.87      345.64     26.51 o 
   6   8   0      560.97      538.53     31.39 o 
   7   8   0      492.93      547.96     37.02 o 
   8   8   0      172.80      215.46     25.80 o 
   9   8   0      251.60      299.15     27.85 o 
  10   8   0      450.15      446.35     31.63 o 
  11   8   0       24.20       34.49     27.24 o 
  12   8   0      232.44      265.84     34.00 o 
  13   8   0      366.60      437.45     38.90 o 
  14   8   0      326.27      382.86     38.93 o 
  15   8   0      294.72      368.86     40.43 o 
   1   9   0       25.79       -1.77     24.96 o 
   2   9   0       93.15       58.40     29.41 o 
   3   9   0       49.08       61.32     27.24 o 
   4   9   0      227.65      216.90     25.83 o 
   5   9   0        5.05      -10.71     21.34 o 
   6   9   0      231.20      269.81     27.52 o 
   7   9   0       94.13       77.24     29.73 o 
   8   9   0        6.25        7.66     21.83 o 
   9   9   0       98.44       54.65     27.40 o 
  10   9   0       83.61      121.42     30.81 o 
  11   9   0      195.51      195.36     40.76 o 
  12   9   0      125.67      162.85     40.53 o 
  13   9   0       96.73      132.71     34.30 o 
   0  10   0        1.30       30.28     40.88 o 
   1  10   0        7.66       44.17     29.28 o 
   2  10   0       30.68       46.72     29.11 o 
   3  10   0       11.74       18.48     38.31 o 
   4  10   0        2.35      -27.49     27.49 o 
   5  10   0       37.28       32.87     30.01 o 
   6  10   0      166.46      218.59     34.83 o 
   7  10   0      409.55      426.96     41.65 o 
   8  10   0        9.03       11.28     33.03 o 
   9  10   0       58.74       48.51     37.33 o 
  10  10   0        4.40      -29.33     30.52 o 
   1  11   0       40.19       41.41     31.91 o 
   2  11   0        3.20       33.95     32.29 o 
   3  11   0       14.58       45.18     35.68 o 
   4  11   0        4.25       32.37     32.45 o 
   5  11   0        5.86        8.64     31.65 o 
 -22   1   1       60.99      100.67     31.62 o 
 -21   1   1       20.54       25.37     28.18 o 
 -20   1   1        0.44        0.64     30.79 o 
 -19   1   1       16.32       32.45     22.54 o 
 -18   1   1       40.38       63.03     21.74 o 
 -17   1   1      857.32      884.61     37.56 o 
 -16   1   1      234.15      268.58     26.70 o 
 -15   1   1      678.80      688.63     27.72 o 
 -14   1   1      736.69      655.81     26.10 o 
 -13   1   1      705.02      716.17     28.86 o 
 -12   1   1        6.35       18.42     13.46 o 
 -11   1   1      630.99      588.01     22.12 o 
 -10   1   1     2036.40     2058.78     34.03 o 
  -9   1   1      367.06      469.26     18.33 o 
  -8   1   1    15229.04    16680.32    133.72 o 
  -7   1   1     3566.75     3729.25     43.12 o 
  -6   1   1    10161.86    10331.54     85.12 o 
  -5   1   1    11732.99    12339.07     97.04 o 
  -4   1   1    20293.61    19889.71    147.25 o 
  -3   1   1    11939.68    11683.94     81.51 o 
  -1   1   1    22126.25    21093.51    116.05 o 
   0   1   1    32729.32    31158.98    161.67 o 
   1   1   1    28867.29    27487.32    159.03 o 
   2   1   1    17709.66    16015.91    100.31 o 
   3   1   1     3493.36     2697.81     22.48 o 
   4   1   1       44.42      103.19      6.89 o 
   5   1   1      150.24       86.96      8.10 o 
   6   1   1    12361.90    12306.28     98.61 o 
   7   1   1    12904.90    13485.35    108.75 o 
   8   1   1    21715.73    22365.28    172.49 o 
   9   1   1    11839.35    12036.57    102.66 o 
  10   1   1     3084.40     3004.21     44.46 o 
  11   1   1     3844.08     3764.24     43.94 o 
  12   1   1      887.37      867.23     25.64 o 
  13   1   1     1452.91     1482.81     32.49 o 
  14   1   1      357.45      424.74     21.98 o 
  15   1   1      740.09      749.73     27.99 o 
  16   1   1       62.29       90.43     18.33 o 
  17   1   1     1054.62     1067.41     39.57 o 
  18   1   1     1265.10     1243.11     43.07 o 
  19   1   1      837.70      813.16     42.97 o 
  20   1   1      891.49      882.76     46.16 o 
  21   1   1      501.24      518.38     40.48 o 
  22   1   1      110.33       97.65     38.91 o 
 -22   2   1        9.55       27.23     36.90 o 
 -21   2   1       22.31       55.72     35.21 o 
 -20   2   1        0.45       -6.00     22.83 o 
 -19   2   1       86.96      109.56     25.34 o 
 -18   2   1       92.24      100.45     23.41 o 
 -17   2   1     2233.37     2174.99     50.01 o 
 -16   2   1      264.83      261.78     21.50 o 
 -15   2   1      218.96      263.05     20.91 o 
 -14   2   1      308.54      329.46     21.13 o 
 -13   2   1      556.91      543.46     23.50 o 
 -12   2   1      507.41      593.83     22.70 o 
 -11   2   1      277.95      316.89     23.78 o 
 -10   2   1     2404.09     2509.22     41.37 o 
  -9   2   1     4015.47     3942.29     53.31 o 
  -8   2   1      886.47     1026.54     36.54 o 
  -7   2   1    19699.81    20740.48    160.56 o 
  -6   2   1       92.40      102.88      9.96 o 
  -5   2   1      421.75      369.22     12.51 o 
  -4   2   1      298.81      350.78     13.24 o 
  -3   2   1     1228.19     1327.27     45.93 o 
  -2   2   1     5506.43     5781.94     54.65 o 
  -1   2   1        6.57        4.70      7.03 o 
   0   2   1      700.44      788.64     27.66 o 
   1   2   1     7702.71     7886.43     57.59 o 
   2   2   1        6.29       -4.62      4.86 o 
   3   2   1       13.36        9.62      5.07 o 
   4   2   1      470.51      462.25     11.24 o 
   5   2   1      274.31      261.72     10.68 o 
   6   2   1      308.58      276.25     17.46 o 
   7   2   1     7732.77     8802.03     77.26 o 
   8   2   1        0.47       -9.27      9.27 o 
   9   2   1      483.98      522.67     18.25 o 
  10   2   1      499.77      459.97     18.36 o 
  11   2   1       36.74       28.92     12.51 o 
  12   2   1        8.58        3.79     12.61 o 
  13   2   1      293.71      271.89     26.78 o 
  14   2   1     1894.26     1869.23     50.22 o 
  15   2   1       46.78       21.06     16.07 o 
  16   2   1      480.30      501.92     32.48 o 
  17   2   1       34.64       34.55     21.48 o 
  18   2   1       16.31       24.76     22.86 o 
  19   2   1       65.87       71.75     24.93 o 
  20   2   1      106.08       83.40     30.12 o 
  21   2   1        0.06        0.99     58.38 o 
 -21   3   1       29.09       34.80     29.88 o 
 -20   3   1       16.05       15.84     27.27 o 
 -19   3   1       53.25      -21.08     30.91 o 
 -18   3   1      200.37      166.42     29.72 o 
 -17   3   1      119.48       86.76     26.82 o 
 -16   3   1      306.83      244.00     24.99 o 
 -15   3   1      189.05      149.34     19.41 o 
 -14   3   1      304.28      277.71     20.74 o 
 -13   3   1      451.64      506.89     22.99 o 
 -12   3   1      823.28      835.52     36.72 o 
 -11   3   1     1567.64     1570.35     32.98 o 
 -10   3   1      274.77      223.76     15.16 o 
  -9   3   1      831.13     1022.42     23.62 o 
  -8   3   1      624.39      574.56     17.90 o 
  -7   3   1      182.71      147.46     10.99 o 
  -6   3   1      195.46      167.47     10.69 o 
  -5   3   1     4637.77     4431.31     56.97 o 
  -4   3   1        9.96       12.83     10.26 o 
  -3   3   1     4307.45     3692.53     43.71 o 
  -2   3   1       52.26       22.77      5.57 o 
  -1   3   1     4910.93     4420.33     37.84 o 
   0   3   1     1178.18      813.24     16.46 o 
   1   3   1     1135.78      693.00     16.03 o 
   2   3   1      130.64      268.33     11.13 o 
   3   3   1     1024.88      758.34     28.04 o 
   4   3   1     2001.77     1746.72     29.52 o 
   5   3   1     6190.68     6125.48     50.67 o 
   6   3   1     5595.26     5573.95     89.20 o 
   7   3   1     3797.21     3715.20     41.44 o 
   8   3   1     4458.89     4766.23     50.41 o 
   9   3   1     1828.83     1795.80     29.82 o 
  10   3   1     2703.07     2751.59     38.85 o 
  11   3   1     2068.68     1988.91     34.67 o 
  12   3   1     1791.09     1809.59     33.85 o 
  13   3   1     4091.81     4150.54     53.88 o 
  14   3   1     2744.98     2916.90     45.84 o 
  15   3   1      107.79      109.57     20.94 o 
  16   3   1     4590.54     4436.56     69.94 o 
  17   3   1     1715.38     1697.26     46.57 o 
  18   3   1     1097.12     1148.15     51.48 o 
  19   3   1     1218.97     1097.55     50.70 o 
  20   3   1      780.01      819.04     47.65 o 
  21   3   1      312.54      321.35     44.22 o 
 -21   4   1        0.79       16.81     34.30 o 
 -20   4   1       34.50       25.98     28.78 o 
 -19   4   1      190.59      240.23     34.19 o 
 -18   4   1       95.86       85.47     28.33 o 
 -17   4   1      139.68      115.93     27.87 o 
 -16   4   1     1275.77     1318.38     64.05 o 
 -15   4   1      125.82       67.24     27.53 o 
 -14   4   1       26.63       30.92     20.52 o 
 -13   4   1      274.33      312.49     20.37 o 
 -12   4   1      413.26      426.82     23.13 o 
 -11   4   1       94.99       87.13     14.64 o 
 -10   4   1      473.28      506.32     21.62 o 
  -9   4   1       19.20        4.95     15.08 o 
  -8   4   1      737.94      799.15     27.67 o 
  -7   4   1      810.38      782.51     31.76 o 
  -6   4   1      263.46      185.05     22.31 o 
  -5   4   1      846.28      795.45     25.20 o 
  -4   4   1       16.26       -4.74     12.39 o 
  -3   4   1      506.49      450.90     19.19 o 
  -2   4   1        3.40        7.26      8.36 o 
  -1   4   1      353.25      385.02     14.38 o 
   0   4   1       49.72       42.27      9.62 o 
   1   4   1      293.69      311.39     13.40 o 
   2   4   1     2417.43     2447.26     27.35 o 
   3   4   1     1053.62     1302.46     29.40 o 
   4   4   1      795.39      799.87     24.65 o 
   5   4   1     2868.16     3020.88     43.63 o 
   6   4   1     1792.75     1974.28     36.57 o 
   7   4   1      718.98      739.62     26.11 o 
   8   4   1       46.74       41.94     10.58 o 
   9   4   1       34.76       72.03     12.74 o 
  10   4   1      380.09      418.01     18.93 o 
  11   4   1      301.99      316.88     17.40 o 
  12   4   1       18.88      -14.49     14.49 o 
  13   4   1      654.99      675.21     34.86 o 
  14   4   1      319.13      289.81     29.89 o 
  15   4   1      188.44      219.28     30.16 o 
  16   4   1       28.06       30.97     25.76 o 
  17   4   1       84.25       69.36     29.81 o 
  18   4   1       34.49       54.27     30.10 o 
  19   4   1      120.62       34.57     29.00 o 
  20   4   1       79.00       67.36     38.54 o 
 -20   5   1      105.62      155.08     33.72 o 
 -19   5   1      113.51      148.58     33.42 o 
 -18   5   1      415.43      396.71     38.18 o 
 -17   5   1      184.58      130.75     29.47 o 
 -16   5   1       94.36      145.32     40.98 o 
 -15   5   1      324.87      285.41     47.06 o 
 -14   5   1      114.38       55.26     26.31 o 
 -13   5   1       93.61       89.33     23.52 o 
 -12   5   1      160.74      204.04     23.76 o 
 -11   5   1       38.99       42.23     20.55 o 
 -10   5   1       55.52       61.46     21.94 o 
  -9   5   1      509.75      594.54     28.58 o 
  -8   5   1       72.85      101.35     18.07 o 
  -7   5   1     1001.77     1062.95     32.76 o 
  -6   5   1      377.12      399.35     22.48 o 
  -5   5   1      235.20      247.89     19.08 o 
  -4   5   1     2370.81     2308.05     40.36 o 
  -3   5   1     3117.98     2687.57     42.75 o 
  -2   5   1     2737.74     2533.03     33.61 o 
  -1   5   1       11.11       10.11      9.81 o 
   0   5   1    10717.20    10286.28     89.37 o 
   1   5   1       47.24      103.75     11.99 o 
   2   5   1      614.89      515.77     20.95 o 
   3   5   1     2330.53     2199.99     43.35 o 
   4   5   1     4159.37     3867.06     61.03 o 
   5   5   1     2058.80     2053.21     39.51 o 
   6   5   1     1872.66     1779.43     38.07 o 
   7   5   1     4767.48     4848.89     64.53 o 
   8   5   1     1814.79     1715.60     73.21 o 
   9   5   1      145.00      163.00     20.21 o 
  10   5   1     1615.82     1518.36     39.48 o 
  11   5   1      734.49      700.31     30.40 o 
  12   5   1     1073.09     1073.23     37.02 o 
  13   5   1      938.79      801.87     43.25 o 
  14   5   1      689.69      707.82     72.03 o 
  15   5   1      691.59      812.91     44.00 o 
  16   5   1       14.16       15.64     26.86 o 
  17   5   1      159.86      222.13     33.77 o 
  18   5   1       96.49      116.29     31.36 o 
  19   5   1      139.98      117.80     33.22 o 
 -19   6   1       68.80      102.34     33.69 o 
 -18   6   1      209.75      261.02     36.13 o 
 -17   6   1      153.24      134.49     32.24 o 
 -16   6   1      203.35      228.34     33.47 o 
 -15   6   1       44.15       43.14     25.98 o 
 -14   6   1        3.09        0.43     29.81 o 
 -13   6   1       84.00       57.76     27.64 o 
 -12   6   1       26.50       14.70     21.36 o 
 -11   6   1       37.24       22.87     20.78 o 
 -10   6   1      181.08      212.31     26.57 o 
  -9   6   1     1690.07     1712.60     44.07 o 
  -8   6   1     2678.17     2656.71     56.52 o 
  -7   6   1      687.96      673.06     30.66 o 
  -6   6   1     1723.91     1681.80     41.42 o 
  -5   6   1     3864.76     3701.05     56.97 o 
  -4   6   1      976.26      912.35     36.47 o 
  -3   6   1      904.83      832.55     29.81 o 
  -2   6   1        3.12      -10.78     10.78 o 
  -1   6   1     1222.82     1265.60     27.36 o 
   0   6   1     2825.64     2865.20     39.98 o 
   1   6   1      221.10      232.48     14.70 o 
   2   6   1      830.92      822.14     21.86 o 
   3   6   1      255.91      274.91     20.13 o 
   4   6   1     1148.43     1153.21     38.86 o 
   5   6   1      677.90      692.57     30.67 o 
   6   6   1      880.31      987.62     33.22 o 
   7   6   1     1483.00     1455.76     38.79 o 
   8   6   1     1569.72     1444.84     39.56 o 
   9   6   1      748.19      687.72     30.31 o 
  10   6   1       24.43       20.68     18.88 o 
  11   6   1      453.24      481.91     28.32 o 
  12   6   1       10.77       29.65     23.74 o 
  13   6   1       23.31        0.92     24.24 o 
  14   6   1        8.27       33.06     24.85 o 
  15   6   1       33.21        3.13     26.46 o 
  16   6   1       11.55       25.91     38.31 o 
  17   6   1      130.76      184.91     34.00 o 
  18   6   1        7.30       37.20     29.36 o 
 -17   7   1      166.95      166.43     35.77 o 
 -16   7   1       10.64       42.67     29.65 o 
 -15   7   1       13.37       71.29     41.71 o 
 -14   7   1      183.85      235.41     34.13 o 
 -13   7   1      579.92      548.21     39.83 o 
 -12   7   1      115.61      207.19     42.93 o 
 -11   7   1      768.28      769.89     35.47 o 
 -10   7   1      225.06      222.08     25.28 o 
  -9   7   1       15.22       11.07     21.14 o 
  -8   7   1      417.58      479.08     43.93 o 
  -7   7   1     2551.53     2547.93     53.23 o 
  -6   7   1     2836.29     2714.78     53.37 o 
  -5   7   1      936.26      940.02     35.98 o 
  -4   7   1      706.92      712.56     31.97 o 
  -3   7   1      122.93       80.77     19.92 o 
  -2   7   1      244.40      230.51     16.29 o 
  -1   7   1       89.23       50.70     14.14 o 
   0   7   1      130.78      125.94     15.17 o 
   1   7   1      904.68      904.05     25.67 o 
   2   7   1     1208.14     1192.65     35.23 o 
   3   7   1     1943.13     1946.77     41.87 o 
   4   7   1     1212.88     1198.82     37.25 o 
   5   7   1     1103.86     1071.50     46.01 o 
   6   7   1      326.84      370.06     25.72 o 
   7   7   1      704.26      692.36     31.55 o 
   8   7   1      834.61      806.67     33.91 o 
   9   7   1       74.71      126.70     25.59 o 
  10   7   1      244.20      272.97     41.33 o 
  11   7   1      159.30      142.12     28.87 o 
  12   7   1      388.39      382.62     35.25 o 
  13   7   1      340.04      398.28     36.92 o 
  14   7   1      422.00      463.10     38.77 o 
  15   7   1      372.56      466.41     40.87 o 
  16   7   1       40.78       60.34     31.48 o 
  17   7   1       70.75       83.10     32.44 o 
 -16   8   1        1.63      -44.62     57.25 o 
 -15   8   1      706.35      782.71     50.24 o 
 -14   8   1      321.99      299.83     37.30 o 
 -13   8   1      538.13      589.58     43.49 o 
 -12   8   1      485.80      452.23     38.96 o 
 -11   8   1      436.80      429.11     36.55 o 
 -10   8   1       66.74       78.68     22.88 o 
  -9   8   1      584.14      581.67     32.71 o 
  -8   8   1       93.11      114.26     23.13 o 
  -7   8   1     1134.80     1064.14     40.31 o 
  -6   8   1       62.88       45.90     21.42 o 
  -5   8   1      259.06      277.44     25.34 o 
  -4   8   1       20.01        8.15     19.85 o 
  -3   8   1       64.13       66.87     20.32 o 
  -2   8   1      301.72      297.84     24.55 o 
  -1   8   1       78.91       56.88     19.94 o 
   0   8   1       77.68       32.04     23.51 o 
   1   8   1       58.20       51.15     18.47 o 
   2   8   1      108.89      142.64     21.13 o 
   3   8   1        2.12       36.18     19.76 o 
   4   8   1       18.69       46.98     20.52 o 
   5   8   1       16.87       18.56     19.81 o 
   6   8   1        2.45        7.36     20.68 o 
   7   8   1       19.89       49.39     21.15 o 
   8   8   1       32.16       43.02     21.62 o 
   9   8   1        0.44       14.11     24.63 o 
  10   8   1       25.57       48.82     28.07 o 
  11   8   1        3.95       15.59     35.91 o 
  12   8   1       13.63       18.65     28.01 o 
  13   8   1       39.04       52.71     29.76 o 
  14   8   1        1.08       28.36     30.86 o 
  15   8   1       45.17       29.53     49.09 o 
 -13   9   1       58.77       21.88     30.18 o 
 -12   9   1       18.48       38.13     28.25 o 
 -11   9   1       36.63       -5.94     28.21 o 
 -10   9   1        3.80       -6.23     27.28 o 
  -9   9   1       11.26       36.99     23.53 o 
  -8   9   1        2.40       37.93     23.58 o 
  -7   9   1        2.56      -12.35     22.39 o 
  -6   9   1      311.05      344.81     29.79 o 
  -5   9   1      125.73      113.38     23.49 o 
  -4   9   1       13.00       10.69     21.85 o 
  -3   9   1       45.73       82.81     27.74 o 
  -2   9   1      120.65      114.89     28.52 o 
  -1   9   1      144.00      174.77     29.82 o 
   0   9   1      165.89      109.13     27.80 o 
   1   9   1      149.97      127.16     29.07 o 
   2   9   1       86.53       85.76     28.16 o 
   3   9   1      204.19      233.55     31.21 o 
   4   9   1       26.80       34.61     22.00 o 
   5   9   1       34.14       37.30     22.47 o 
   6   9   1       83.39      104.88     24.49 o 
   7   9   1        2.45       10.00     22.81 o 
   8   9   1      128.13      159.58     26.47 o 
   9   9   1       67.88       60.56     28.93 o 
  10   9   1       73.57      110.50     31.33 o 
  11   9   1      129.04      137.28     31.99 o 
  12   9   1      105.16      100.23     32.73 o 
  13   9   1      148.30      190.03     40.91 o 
 -10  10   1      262.06      329.01     39.58 o 
  -9  10   1      279.92      245.45     35.99 o 
  -8  10   1      505.25      524.45     35.73 o 
  -7  10   1       28.63       20.63     29.73 o 
  -6  10   1       46.35      100.20     31.65 o 
  -5  10   1      264.76      337.24     37.35 o 
  -4  10   1        1.60        7.43     28.53 o 
  -3  10   1       93.47       75.28     29.53 o 
  -2  10   1       68.71       66.88     29.99 o 
  -1  10   1       11.96      -10.19     28.11 o 
   0  10   1       49.14      -10.07     27.11 o 
   1  10   1        6.59      -26.82     26.82 o 
   2  10   1        3.50      -24.02     26.63 o 
   3  10   1       52.84       59.88     30.57 o 
   4  10   1       13.28       -0.99     28.67 o 
   5  10   1      144.49      115.20     31.27 o 
   6  10   1       29.62       53.83     31.24 o 
   7  10   1       63.72      101.85     31.84 o 
   8  10   1       17.42      -28.27     28.27 o 
   9  10   1       15.38        1.61     30.20 o 
  10  10   1       34.56       34.20     32.55 o 
  -5  11   1       96.43       83.95     33.85 o 
  -4  11   1        7.39        4.25     31.01 o 
  -3  11   1       51.47       37.62     35.00 o 
  -2  11   1        0.89       46.94     71.77 o 
  -1  11   1      110.51      177.39     35.76 o 
   0  11   1        3.79       10.47     31.42 o 
   1  11   1       99.61      129.13     35.27 o 
   2  11   1       10.87       52.14     33.50 o 
   3  11   1        1.36       17.12     31.65 o 
   4  11   1      124.62      155.39     35.75 o 
   5  11   1        1.77       43.24     32.82 o 
 -22   0   2       71.72        0.82     42.93 o 
 -21   0   2      106.73      111.21     44.22 o 
 -20   0   2        6.67       17.35     36.92 o 
 -19   0   2        4.01        6.83     27.23 o 
 -18   0   2      831.27      819.51     48.89 o 
 -17   0   2      548.35      487.99     71.41 o 
 -16   0   2      799.23      807.58     44.81 o 
 -15   0   2       45.23       26.86     25.12 o 
 -14   0   2      113.56       99.91     24.78 o 
 -13   0   2      306.53      349.30     29.68 o 
 -12   0   2       20.64       40.28     19.67 o 
 -11   0   2      545.58      515.26     30.35 o 
 -10   0   2      949.68      988.29     36.70 o 
  -9   0   2      670.74      681.82     32.97 o 
  -8   0   2     2189.88     2316.06     46.97 o 
  -7   0   2     1464.52     1529.10     36.04 o 
  -6   0   2       33.44       32.39     12.87 o 
  -5   0   2      459.84      532.82     20.74 o 
  -4   0   2        6.00       -4.93     13.72 o 
  -3   0   2     1133.75     1050.71     18.69 o 
  -2   0   2     3703.08     4671.84     37.01 o 
  -1   0   2      583.81      218.32     15.86 o 
   1   0   2     1244.92      687.32     21.55 o 
   2   0   2    18078.40    16592.62    146.12 o 
   3   0   2    10340.70    11233.24    103.01 o 
   4   0   2    13276.86    13638.98    145.78 o 
   5   0   2    16579.00    17084.52    182.40 o 
   6   0   2     2209.96     1853.76     35.46 o 
   7   0   2     3510.30     3346.97     52.75 o 
   8   0   2    50533.59    54787.58    559.82 o 
   9   0   2      318.96      216.25     19.60 o 
  10   0   2       30.37       18.26     15.37 o 
  11   0   2      984.13     1108.77     37.76 o 
  12   0   2        9.39        0.11     18.35 o 
  13   0   2       73.88       66.43     21.59 o 
  14   0   2      386.58      365.01     30.53 o 
  15   0   2     3702.02     3596.95     74.46 o 
  16   0   2      122.17       75.76     26.22 o 
  17   0   2     1210.95     1202.83     52.26 o 
  18   0   2      118.38      139.74     39.13 o 
  19   0   2      272.63      252.85     53.80 o 
  20   0   2      184.61      153.45     54.60 o 
  21   0   2      589.03      666.59     62.11 o 
  22   0   2      295.92      311.19     80.29 o 
 -22   1   2      232.74      340.94     55.05 o 
 -21   1   2       70.41       74.69     29.32 o 
 -20   1   2      244.47      222.62     28.09 o 
 -19   1   2       10.53       -7.93     26.74 o 
 -18   1   2       13.89       36.97     19.13 o 
 -17   1   2       29.21       31.56     19.70 o 
 -16   1   2        2.44        6.67     16.47 o 
 -15   1   2      387.51      381.98     26.20 o 
 -14   1   2      182.17      199.88     22.04 o 
 -13   1   2       26.58       10.63     14.24 o 
 -12   1   2       27.50       27.31     13.69 o 
 -11   1   2      107.17      129.66     14.78 o 
 -10   1   2        0.53      -11.03     11.03 o 
  -9   1   2      291.60      343.02     16.50 o 
  -8   1   2     4886.09     5319.31     54.66 o 
  -7   1   2     1922.12     2126.36     32.93 o 
  -6   1   2     1344.69     1513.80     23.57 o 
  -5   1   2    11919.93    12581.00     98.76 o 
  -4   1   2     2004.50     2227.94     25.41 o 
  -3   1   2     1237.97     1229.49     15.68 o 
  -2   1   2      929.34     1017.61     13.61 o 
  -1   1   2    16903.89    17576.67    103.99 o 
   0   1   2    37794.61    39574.64    241.26 o 
   1   1   2     2271.08     2530.40     19.29 o 
   2   1   2     2813.93     2975.88     22.56 o 
   3   1   2    17068.63    17938.37    121.14 o 
   4   1   2     7881.41     8633.63     63.05 o 
   5   1   2      507.43      563.20     12.16 o 
   6   1   2      200.37      207.11     10.34 o 
   7   1   2     4297.19     5059.51     49.35 o 
   8   1   2      677.29      753.17     19.69 o 
   9   1   2     3013.78     3303.41     40.12 o 
  10   1   2      661.88      623.02     20.04 o 
  11   1   2       50.57       58.32     12.32 o 
  12   1   2      189.22      210.12     16.23 o 
  13   1   2       80.42       96.74     16.56 o 
  14   1   2      353.68      359.63     21.07 o 
  15   1   2        2.00       -8.65     15.66 o 
  16   1   2      102.89      108.58     21.99 o 
  17   1   2        2.07       24.20     20.89 o 
  18   1   2        0.43       14.42     21.45 o 
  19   1   2      136.65      162.46     37.49 o 
  20   1   2       13.71       15.69     27.29 o 
  21   1   2       32.86       10.38     30.11 o 
 -22   2   2       81.48       70.98     35.04 o 
 -21   2   2       91.11       82.90     29.58 o 
 -20   2   2       58.60       92.55     25.02 o 
 -19   2   2      311.66      350.01     29.61 o 
 -18   2   2       27.82       47.70     22.07 o 
 -17   2   2      345.16      380.11     29.89 o 
 -16   2   2       51.75       55.47     19.59 o 
 -15   2   2      487.37      466.48     24.58 o 
 -14   2   2        5.10        8.72     15.42 o 
 -13   2   2      449.17      457.04     25.07 o 
 -12   2   2      393.24      407.00     20.78 o 
 -11   2   2      135.87      144.21     21.54 o 
 -10   2   2     1401.51     1372.23     28.79 o 
  -9   2   2      248.06      244.92     15.12 o 
  -8   2   2      118.95      108.30     12.15 o 
  -7   2   2     4052.69     3945.18     43.13 o 
  -6   2   2       60.87       88.73      9.83 o 
  -5   2   2        0.52       -3.89      7.67 o 
  -4   2   2     6874.82     7611.42     58.05 o 
  -3   2   2        2.38       -5.12      5.12 o 
  -2   2   2     1375.32     1137.34     21.75 o 
  -1   2   2      192.79      123.20      6.87 o 
   0   2   2      709.52     1071.78     35.57 o 
   1   2   2    23778.06    26599.35    177.33 o 
   2   2   2     2583.43     3446.20     29.29 o 
   3   2   2    14315.01    15226.78    105.50 o 
   4   2   2       66.17       37.31      7.38 o 
   5   2   2      382.33      375.60     11.98 o 
   6   2   2      889.97      754.04     23.98 o 
   7   2   2     1052.55      907.87     20.11 o 
   8   2   2      245.51      191.92     12.07 o 
   9   2   2      178.22      164.44     12.37 o 
  10   2   2      942.51      882.25     23.34 o 
  11   2   2       98.23       83.86     13.02 o 
  12   2   2      780.83      794.27     24.56 o 
  13   2   2     2184.91     2129.60     39.79 o 
  14   2   2     2557.10     2597.82     42.73 o 
  15   2   2      722.41      839.01     34.39 o 
  16   2   2     3012.64     2883.32     55.78 o 
  17   2   2     1375.03     1357.04     42.82 o 
  18   2   2      751.71      733.61     36.46 o 
  19   2   2      764.25      816.48     45.97 o 
  20   2   2      285.11      329.45     36.76 o 
  21   2   2      331.85      385.06     61.70 o 
 -21   3   2       62.57       57.83     30.18 o 
 -20   3   2       68.66      125.98     29.81 o 
 -19   3   2       12.55      -11.53     24.60 o 
 -18   3   2      105.42       72.03     33.67 o 
 -17   3   2      159.60      194.66     25.00 o 
 -16   3   2      646.26      655.18     28.53 o 
 -15   3   2     1093.82     1223.64     34.40 o 
 -14   3   2      136.22      109.69     17.66 o 
 -13   3   2      114.16      132.79     16.93 o 
 -12   3   2      184.33      185.58     26.62 o 
 -11   3   2     2202.93     2157.34     35.93 o 
 -10   3   2       56.67       53.61     12.22 o 
  -9   3   2      144.25      160.39     16.23 o 
  -8   3   2      608.38      610.52     23.04 o 
  -7   3   2      520.71      685.55     19.24 o 
  -6   3   2        2.20        0.14      6.94 o 
  -5   3   2     1928.45     1941.05     35.43 o 
  -4   3   2     1233.87     1306.53     26.14 o 
  -3   3   2     2939.05     3185.22     40.42 o 
  -2   3   2     3438.09     3808.87     34.08 o 
  -1   3   2        1.98       -1.52      6.94 o 
   0   3   2      188.08      157.12     11.31 o 
   1   3   2      285.21      283.05     20.79 o 
   2   3   2       69.18       45.33      6.40 o 
   3   3   2     1149.98     1203.16     23.61 o 
   4   3   2       38.85       36.81      6.10 o 
   5   3   2      201.35      234.48     10.85 o 
   6   3   2     2153.42     2411.33     31.44 o 
   7   3   2      130.48      135.97     10.92 o 
   8   3   2       10.76        6.59      9.97 o 
   9   3   2        1.01       -7.39     10.55 o 
  10   3   2      243.14      292.02     20.05 o 
  11   3   2     1448.87     1413.06     37.48 o 
  12   3   2     1610.27     1716.83     33.27 o 
  13   3   2      869.11      896.96     35.68 o 
  14   3   2      420.88      414.48     26.67 o 
  15   3   2      877.68      885.52     35.18 o 
  16   3   2       58.50       51.07     21.80 o 
  17   3   2       80.56       57.28     27.01 o 
  18   3   2       65.62       22.57     26.59 o 
  19   3   2        5.05      -27.40     27.40 o 
  20   3   2        0.25       27.82     33.70 o 
  21   3   2       49.69       65.37     36.70 o 
 -21   4   2       55.88       39.67     30.57 o 
 -20   4   2        0.53      -27.10     27.10 o 
 -19   4   2       61.24       53.92     30.72 o 
 -18   4   2       10.24       25.37     26.54 o 
 -17   4   2      112.73       69.75     28.20 o 
 -16   4   2        6.72       40.98     26.04 o 
 -15   4   2      241.98      222.22     25.34 o 
 -14   4   2      385.56      378.85     27.90 o 
 -13   4   2      668.37      676.03     26.17 o 
 -12   4   2      162.42      155.99     23.70 o 
 -11   4   2      211.32      189.93     16.33 o 
 -10   4   2      661.74      575.51     20.69 o 
  -9   4   2       57.56       48.02     10.70 o 
  -8   4   2      333.40      345.34     20.49 o 
  -7   4   2      183.64      193.28     17.16 o 
  -6   4   2     1927.33     1956.74     41.78 o 
  -5   4   2      578.30      544.92     24.42 o 
  -4   4   2       56.99       60.03     13.55 o 
  -3   4   2     1748.26     1800.75     32.96 o 
  -2   4   2       59.09       25.90     13.52 o 
  -1   4   2        3.34       30.55      9.28 o 
   0   4   2     1354.49     1567.21     24.96 o 
   1   4   2      871.54     1058.98     21.08 o 
   2   4   2      321.82      344.38     16.92 o 
   3   4   2     2295.02     2490.75     30.61 o 
   4   4   2      565.89      603.81     21.06 o 
   5   4   2       21.31       15.26     13.61 o 
   6   4   2     4188.68     3940.67     50.91 o 
   7   4   2       47.26       72.16      9.78 o 
   8   4   2     1405.59     1326.38     25.48 o 
   9   4   2     2101.91     2029.48     32.48 o 
  10   4   2     1950.68     1941.69     33.33 o 
  11   4   2     1791.61     1769.79     33.47 o 
  12   4   2      247.03      235.21     18.62 o 
  13   4   2     2075.54     2131.03     45.36 o 
  14   4   2     1391.94     1477.35     53.94 o 
  15   4   2      378.63      356.56     33.48 o 
  16   4   2      691.24      733.33     42.80 o 
  17   4   2      114.15      104.05     29.36 o 
  18   4   2      451.67      464.33     39.02 o 
  19   4   2      488.93      522.85     54.94 o 
  20   4   2      480.43      516.29     43.10 o 
 -20   5   2       13.15       27.93     30.06 o 
 -19   5   2       25.75       59.86     29.73 o 
 -18   5   2       82.81      171.17     32.00 o 
 -17   5   2      299.59      294.51     33.45 o 
 -16   5   2       30.66       78.49     29.07 o 
 -15   5   2        9.40      -12.92     31.12 o 
 -14   5   2        3.71      -20.58     20.58 o 
 -13   5   2      297.13      363.90     32.13 o 
 -12   5   2      187.06      194.60     24.31 o 
 -11   5   2     1283.06     1288.29     39.92 o 
 -10   5   2     4279.76     4310.08     64.80 o 
  -9   5   2     1476.31     1552.13     55.66 o 
  -8   5   2     2131.69     2257.64     44.20 o 
  -7   5   2      642.31      662.88     27.32 o 
  -6   5   2      730.13      701.53     27.55 o 
  -5   5   2      493.73      485.81     23.17 o 
  -4   5   2     1026.67      989.14     42.74 o 
  -3   5   2       97.99       84.11     15.30 o 
  -2   5   2       48.74       35.07     10.40 o 
  -1   5   2     3363.41     3362.25     40.64 o 
   0   5   2       26.30        8.32     10.43 o 
   1   5   2     8756.43     8806.68     79.27 o 
   2   5   2     3313.22     3353.67     40.26 o 
   3   5   2     4245.07     4110.25     53.18 o 
   4   5   2       84.01       62.87     14.12 o 
   5   5   2     1508.20     1538.79     33.35 o 
   6   5   2      625.87      592.52     24.22 o 
   7   5   2      349.98      409.55     34.93 o 
   8   5   2      313.61      343.21     22.05 o 
   9   5   2     1486.68     1469.16     37.20 o 
  10   5   2      195.14      260.48     21.35 o 
  11   5   2        2.60       -6.44     17.53 o 
  12   5   2      425.35      437.71     34.53 o 
  13   5   2      254.63      290.62     31.89 o 
  14   5   2      129.87      118.69     27.71 o 
  15   5   2      807.73      766.82     43.53 o 
  16   5   2       86.26      100.87     30.78 o 
  17   5   2       31.31       19.88     28.44 o 
  18   5   2       12.74      -16.37     36.04 o 
  19   5   2        0.33       31.64     30.27 o 
 -19   6   2        0.71       45.37     35.54 o 
 -18   6   2       12.74       10.90     28.72 o 
 -17   6   2      192.33      243.14     34.73 o 
 -16   6   2      160.68      154.49     30.75 o 
 -15   6   2       95.71       80.39     29.52 o 
 -14   6   2      167.61      167.95     31.66 o 
 -13   6   2       58.31       50.72     22.55 o 
 -12   6   2      395.39      345.06     28.40 o 
 -11   6   2      337.39      330.37     27.62 o 
 -10   6   2       49.94       26.27     20.48 o 
  -9   6   2       41.68        8.05     20.38 o 
  -8   6   2       15.58        5.07     26.35 o 
  -7   6   2        1.74       -1.88     17.85 o 
  -6   6   2        6.40        0.27     21.90 o 
  -5   6   2       10.37        6.64     18.43 o 
  -4   6   2        5.93       -1.36     15.72 o 
  -3   6   2        4.32        2.01     15.67 o 
  -2   6   2       22.16       26.86     11.90 o 
  -1   6   2      314.29      317.40     16.92 o 
   0   6   2      470.68      610.34     21.42 o 
   1   6   2       54.57       58.14     12.99 o 
   2   6   2       10.38       10.14     14.23 o 
   3   6   2      491.13      484.46     23.51 o 
   4   6   2      886.21      942.51     31.13 o 
   5   6   2      842.44      865.10     30.54 o 
   6   6   2      803.14      729.83     29.17 o 
   7   6   2     1584.44     1644.23     42.08 o 
   8   6   2       35.36       40.29     20.70 o 
   9   6   2       46.15       19.12     22.79 o 
  10   6   2       64.10       86.97     20.12 o 
  11   6   2      655.77      630.68     37.98 o 
  12   6   2      142.75      140.76     35.21 o 
  13   6   2      401.96      401.21     35.50 o 
  14   6   2      184.04      143.73     30.47 o 
  15   6   2      278.15      357.62     57.97 o 
  16   6   2      114.86       49.17     29.56 o 
  17   6   2       28.73       34.54     28.98 o 
  18   6   2       13.89      -35.13     35.13 o 
 -17   7   2      204.59      223.95     51.97 o 
 -16   7   2      277.48      292.79     50.38 o 
 -15   7   2      299.15      286.53     35.70 o 
 -14   7   2      263.94      239.09     33.28 o 
 -13   7   2      206.97      231.32     33.47 o 
 -12   7   2      174.98      212.39     27.78 o 
 -11   7   2      164.60      185.50     25.98 o 
 -10   7   2       68.23       72.81     23.40 o 
  -9   7   2      355.94      344.07     37.83 o 
  -8   7   2      229.99      254.04     37.24 o 
  -7   7   2      218.91      239.67     25.26 o 
  -6   7   2      392.06      415.32     28.17 o 
  -5   7   2      412.50      462.10     28.66 o 
  -4   7   2      605.40      634.64     30.77 o 
  -3   7   2     1045.19     1118.39     36.76 o 
  -2   7   2      718.93      709.62     24.57 o 
  -1   7   2      535.45      581.27     24.27 o 
   0   7   2      871.81      884.08     42.14 o 
   1   7   2     2379.05     2300.09     37.09 o 
   2   7   2     1845.46     1841.28     32.70 o 
   3   7   2     1227.79     1186.36     46.78 o 
   4   7   2      150.69      154.23     20.95 o 
   5   7   2       67.22       28.92     18.94 o 
   6   7   2      197.42      150.04     21.82 o 
   7   7   2        1.94      -10.20     18.42 o 
   8   7   2     1612.50     1679.01     67.22 o 
   9   7   2      186.11      205.29     35.72 o 
  10   7   2       67.34       30.52     34.38 o 
  11   7   2      146.47      148.87     28.82 o 
  12   7   2        0.92       -1.61     25.57 o 
  13   7   2       65.78      105.01     32.06 o 
  14   7   2        4.38       22.13     28.10 o 
  15   7   2        8.03       31.71     30.38 o 
  16   7   2      128.03      127.02     34.09 o 
  17   7   2       51.05       61.70     33.76 o 
 -16   8   2      129.09      197.67     35.81 o 
 -15   8   2        2.26        0.62     29.67 o 
 -14   8   2       30.16       37.16     30.15 o 
 -13   8   2        5.92       52.40     32.97 o 
 -12   8   2       45.51       77.66     28.96 o 
 -11   8   2       56.15       98.52     26.37 o 
 -10   8   2      235.35      219.24     26.74 o 
  -9   8   2      108.69      117.91     27.48 o 
  -8   8   2      482.89      476.17     32.73 o 
  -7   8   2      226.17      191.79     26.26 o 
  -6   8   2        4.80        5.53     22.06 o 
  -5   8   2      615.52      653.94     34.71 o 
  -4   8   2      476.53      483.83     34.18 o 
  -3   8   2      550.81      572.55     29.93 o 
  -2   8   2      145.08      151.87     21.55 o 
  -1   8   2      873.92      860.18     34.52 o 
   0   8   2       83.68       63.25     24.67 o 
   1   8   2       47.47       38.19     18.75 o 
   2   8   2       16.76      -18.28     18.28 o 
   3   8   2       35.51       28.53     19.79 o 
   4   8   2        1.12       -7.32     19.23 o 
   5   8   2       63.20       73.97     21.58 o 
   6   8   2        5.67       21.02     20.95 o 
   7   8   2      114.85      108.28     23.22 o 
   8   8   2       12.27       27.34     21.20 o 
   9   8   2       33.50       26.00     25.15 o 
  10   8   2        3.87       20.24     25.61 o 
  11   8   2       59.31       43.50     27.89 o 
  12   8   2       42.39       34.03     28.57 o 
  13   8   2      106.16      128.33     32.98 o 
  14   8   2       28.39        2.37     43.31 o 
  15   8   2       28.76      -22.87     31.67 o 
 -13   9   2      264.28      324.77     77.02 o 
 -12   9   2      298.92      358.80     38.22 o 
 -11   9   2      518.51      511.91     39.87 o 
 -10   9   2      180.14      208.74     28.97 o 
  -9   9   2      219.87      259.08     33.23 o 
  -8   9   2      253.62      300.93     28.64 o 
  -7   9   2      130.22      142.14     25.48 o 
  -6   9   2      168.47      188.31     30.16 o 
  -5   9   2      426.83      476.17     31.05 o 
  -4   9   2      384.67      377.27     28.88 o 
  -3   9   2      105.89       84.48     27.63 o 
  -2   9   2       74.22       69.69     27.53 o 
  -1   9   2        6.11       -2.47     25.10 o 
   0   9   2      115.43      110.10     28.31 o 
   1   9   2       98.48      130.93     27.84 o 
   2   9   2       25.06      -13.11     34.28 o 
   3   9   2      119.52       99.73     28.84 o 
   4   9   2      345.24      284.26     27.55 o 
   5   9   2       95.99       93.56     30.23 o 
   6   9   2      760.57      752.43     65.66 o 
   7   9   2      169.07      104.38     30.21 o 
   8   9   2       95.44       53.10     28.06 o 
   9   9   2       36.17       -9.84     26.81 o 
  10   9   2       41.46       55.59     28.67 o 
  11   9   2      148.34      171.88     33.46 o 
  12   9   2      105.36      138.69     33.83 o 
  13   9   2      125.81       45.72     32.63 o 
 -10  10   2       10.18        4.76     29.55 o 
  -9  10   2       19.85       67.35     30.96 o 
  -8  10   2       22.36       38.74     28.48 o 
  -7  10   2       11.49       19.07     33.90 o 
  -6  10   2       16.70       -7.54     27.68 o 
  -5  10   2       24.70       17.20     29.42 o 
  -4  10   2       18.72       39.12     29.51 o 
  -3  10   2        4.32      -27.07     27.07 o 
  -2  10   2       58.24       74.99     30.22 o 
  -1  10   2       13.95      -27.40     27.40 o 
   0  10   2       40.78       37.14     31.48 o 
   1  10   2       33.49       19.69     28.34 o 
   2  10   2        0.81      -27.08     27.08 o 
   3  10   2        1.33       34.28     28.33 o 
   4  10   2       38.25       43.64     29.58 o 
   5  10   2       52.68       56.93     30.43 o 
   6  10   2      693.83      589.37     62.61 o 
   7  10   2        1.23       47.77     36.48 o 
   8  10   2      104.93       99.12     33.52 o 
   9  10   2       10.11       24.00     30.43 o 
  10  10   2       76.97       47.10     33.20 o 
  -5  11   2      103.69       94.06     34.27 o 
  -4  11   2       69.24       56.72     33.04 o 
  -3  11   2      196.39      300.42     39.34 o 
  -2  11   2      280.30      294.98     42.82 o 
  -1  11   2      350.98      408.98     41.49 o 
   0  11   2      103.96      183.24     35.21 o 
   1  11   2        9.32      -18.39     30.47 o 
   2  11   2       70.06       58.08     32.59 o 
   3  11   2       67.15       16.83     32.43 o 
   4  11   2       76.44      112.57     34.13 o 
   5  11   2       36.42       60.47     32.74 o 
 -22   1   3      435.79      499.13     39.67 o 
 -21   1   3      435.44      514.75     38.82 o 
 -20   1   3      667.83      677.42     36.71 o 
 -19   1   3      953.03     1024.34     36.35 o 
 -18   1   3      588.97      643.53     30.75 o 
 -17   1   3     1080.05     1155.71     35.64 o 
 -16   1   3      274.57      309.40     23.54 o 
 -15   1   3      860.96      932.02     32.24 o 
 -14   1   3      487.31      488.19     24.41 o 
 -13   1   3      703.80      694.27     26.11 o 
 -12   1   3      192.41      182.61     19.82 o 
 -11   1   3     1057.11      994.20     26.86 o 
 -10   1   3     3487.26     3374.96     44.30 o 
  -9   1   3      992.21      931.31     23.62 o 
  -8   1   3       74.31       34.08     10.84 o 
  -7   1   3      200.61      160.39     11.52 o 
  -6   1   3      709.61      663.80     18.53 o 
  -5   1   3     6638.89     7018.08     60.19 o 
  -4   1   3    10178.68    11036.48     86.13 o 
  -3   1   3    13976.97    15696.29    107.17 o 
  -2   1   3     2616.70     2086.20     20.32 o 
  -1   1   3     9541.73    11229.30     71.77 o 
   0   1   3    22831.76    20399.51    146.42 o 
   1   1   3      112.04       31.27      4.71 o 
   2   1   3     2082.50     2851.78     33.31 o 
   3   1   3     9936.64    10873.77     93.06 o 
   4   1   3      758.19      802.80     17.33 o 
   5   1   3     5364.47     5447.73     43.78 o 
   6   1   3     1627.75     1767.17     21.01 o 
   7   1   3      125.30      151.52     10.47 o 
   8   1   3      398.88      408.08     18.35 o 
   9   1   3      476.55      514.34     33.66 o 
  10   1   3      553.09      644.97     28.89 o 
  11   1   3      201.52      201.59     14.58 o 
  12   1   3      191.32      196.48     16.05 o 
  13   1   3     1647.54     1631.36     33.76 o 
  14   1   3      410.79      421.46     22.22 o 
  15   1   3      103.47       80.52     17.28 o 
  16   1   3      912.44      946.65     36.89 o 
  17   1   3       42.48       30.98     29.30 o 
  18   1   3       58.21       68.02     26.23 o 
  19   1   3       13.00      -10.23     26.01 o 
  20   1   3       65.55       94.48     30.95 o 
  21   1   3       77.77       68.94     37.95 o 
 -22   2   3        1.22       21.29     56.91 o 
 -21   2   3       69.26      109.51     30.54 o 
 -20   2   3       54.20       64.05     23.99 o 
 -19   2   3      125.04      146.63     24.81 o 
 -18   2   3        0.48      -18.32     18.32 o 
 -17   2   3        7.91       -2.56     18.00 o 
 -16   2   3        7.06       10.07     16.89 o 
 -15   2   3       21.87       25.56     18.79 o 
 -14   2   3       17.11       22.57     16.25 o 
 -13   2   3      567.22      616.36     25.50 o 
 -12   2   3      776.35      759.72     26.19 o 
 -11   2   3       54.56       86.22     14.32 o 
 -10   2   3     2465.58     2731.26     40.46 o 
  -9   2   3        9.15        8.56     12.47 o 
  -8   2   3     1169.62     1253.46     25.32 o 
  -7   2   3     1557.54     1678.65     28.17 o 
  -6   2   3      774.97     1024.76     20.44 o 
  -5   2   3     1716.93     1850.86     28.94 o 
  -4   2   3     2776.07     2957.82     31.65 o 
  -3   2   3     4403.83     4518.06     37.34 o 
  -2   2   3    78315.41    84369.39    550.77 o 
  -1   2   3     4769.83     4918.79     43.00 o 
   0   2   3     2697.88     3029.81     35.15 o 
   1   2   3      660.22      648.80     13.75 o 
   2   2   3    10580.16    11146.07     86.38 o 
   3   2   3     1286.24     1319.13     16.81 o 
   4   2   3     1968.82     2037.04     21.60 o 
   5   2   3      862.15      946.86     16.45 o 
   6   2   3     5231.77     5731.06     53.10 o 
   7   2   3     3724.32     3955.51     58.28 o 
   8   2   3     2637.60     2729.17     36.06 o 
   9   2   3      229.19      222.23     13.11 o 
  10   2   3      218.52      224.87     14.08 o 
  11   2   3       26.85        7.14     13.80 o 
  12   2   3        0.56        8.13     12.89 o 
  13   2   3      140.10      140.55     16.46 o 
  14   2   3      331.54      343.77     25.31 o 
  15   2   3       84.49       79.49     20.77 o 
  16   2   3       39.77       41.67     21.45 o 
  17   2   3      141.18      111.19     23.68 o 
  18   2   3       42.57        2.96     22.32 o 
  19   2   3       41.08       36.01     31.53 o 
  20   2   3       17.21      -33.62     33.62 o 
  21   2   3       19.56       19.59     36.63 o 
 -21   3   3      280.48      331.56     36.64 o 
 -20   3   3      236.29      262.68     33.56 o 
 -19   3   3      383.16      414.49     35.77 o 
 -18   3   3      579.34      615.55     41.05 o 
 -17   3   3      515.77      564.86     28.18 o 
 -16   3   3     1360.93     1321.16     36.01 o 
 -15   3   3     2048.31     1997.56     56.40 o 
 -14   3   3      364.21      364.41     21.93 o 
 -13   3   3      413.21      448.34     22.25 o 
 -12   3   3     1518.05     1468.72     37.52 o 
 -11   3   3      993.28     1012.93     28.28 o 
 -10   3   3     6082.52     5995.94     64.02 o 
  -9   3   3     5560.86     5496.78     58.62 o 
  -8   3   3     5308.26     5089.23     56.83 o 
  -7   3   3      133.19      120.76     11.62 o 
  -6   3   3     2030.32     1883.46     27.77 o 
  -5   3   3       59.92       55.24      7.26 o 
  -4   3   3      295.37      260.07     16.24 o 
  -3   3   3     1517.24     1631.27     26.55 o 
  -2   3   3    34158.69    36544.89    244.27 o 
  -1   3   3     1711.11     1404.18     21.70 o 
   0   3   3      498.38      466.32     13.75 o 
   1   3   3     1087.81     1153.75     19.61 o 
   2   3   3      225.08      163.69     13.75 o 
   3   3   3     6864.66     6762.35     63.33 o 
   4   3   3       92.77      104.62      9.51 o 
   5   3   3       20.66        1.83      8.56 o 
   6   3   3     2746.10     2770.18     33.53 o 
   7   3   3        0.65       -9.41      9.41 o 
   8   3   3      484.91      500.57     17.46 o 
   9   3   3       64.61       44.29     11.50 o 
  10   3   3       98.19       80.75     12.81 o 
  11   3   3      168.83      184.87     17.14 o 
  12   3   3       86.24       70.44     15.24 o 
  13   3   3        2.05      -16.89     16.89 o 
  14   3   3        2.81       15.32     19.10 o 
  15   3   3        8.05        2.23     19.28 o 
  16   3   3        6.89        6.10     20.38 o 
  17   3   3        5.19        2.50     24.96 o 
  18   3   3        1.51       -6.88     26.66 o 
  19   3   3      118.71       78.53     30.44 o 
  20   3   3      374.29      371.98     46.16 o 
  21   3   3      343.14      363.34     46.33 o 
 -21   4   3       10.59        2.57     38.70 o 
 -20   4   3        3.87       24.78     28.52 o 
 -19   4   3      117.31      165.90     31.51 o 
 -18   4   3        8.64       -5.80     39.22 o 
 -17   4   3       88.40       87.34     28.89 o 
 -16   4   3       43.15       27.78     22.73 o 
 -15   4   3       33.91       12.84     20.35 o 
 -14   4   3      606.93      595.13     32.34 o 
 -13   4   3       24.78       52.42     15.80 o 
 -12   4   3      315.04      349.14     24.24 o 
 -11   4   3     2981.32     2976.91     42.86 o 
 -10   4   3      605.39      538.53     25.44 o 
  -9   4   3     1090.27     1055.03     23.54 o 
  -8   4   3      722.13      769.38     27.81 o 
  -7   4   3      654.51      689.40     39.35 o 
  -6   4   3      128.59      143.09     21.20 o 
  -5   4   3     1573.76     1535.90     32.02 o 
  -4   4   3     4697.40     4622.22     60.34 o 
  -3   4   3     8824.48     9067.78     71.09 o 
  -2   4   3     3894.85     3833.22     41.49 o 
  -1   4   3     1224.40     1227.93     22.80 o 
   0   4   3      226.55      227.57     12.61 o 
   1   4   3      146.48      130.44     11.28 o 
   2   4   3       95.63       93.75     10.43 o 
   3   4   3      589.18      564.53     20.02 o 
   4   4   3      395.89      347.27     16.78 o 
   5   4   3     1986.05     1976.58     25.19 o 
   6   4   3        3.80        4.32      9.09 o 
   7   4   3      252.62      214.74     12.77 o 
   8   4   3      554.14      623.24     21.26 o 
   9   4   3      618.30      633.50     25.58 o 
  10   4   3      117.40       59.32     13.81 o 
  11   4   3      182.25      185.98     24.46 o 
  12   4   3      101.65       72.10     18.71 o 
  13   4   3       63.60       56.55     23.06 o 
  14   4   3     1072.87     1102.71     47.05 o 
  15   4   3      310.83      298.83     35.01 o 
  16   4   3      290.43      328.35     42.58 o 
  17   4   3       52.81       81.29     28.38 o 
  18   4   3      218.91      227.56     34.37 o 
  19   4   3      450.97      418.35     44.96 o 
  20   4   3      238.33      156.10     44.47 o 
 -20   5   3      124.46      158.02     39.16 o 
 -19   5   3       54.71       48.99     29.62 o 
 -18   5   3      493.85      526.11     53.14 o 
 -17   5   3       21.07        4.94     27.10 o 
 -16   5   3     1275.31     1351.78     55.25 o 
 -15   5   3      810.56      780.10     37.05 o 
 -14   5   3      524.88      520.25     56.38 o 
 -13   5   3      327.92      286.67     26.21 o 
 -12   5   3       78.60      144.47     22.48 o 
 -11   5   3       39.83       27.01     21.69 o 
 -10   5   3      837.69      797.61     32.80 o 
  -9   5   3     1786.43     1653.80     40.86 o 
  -8   5   3     1515.17     1342.85     45.16 o 
  -7   5   3     1535.90     1371.17     35.32 o 
  -6   5   3     1579.26     1441.37     35.07 o 
  -5   5   3      677.24      578.22     24.68 o 
  -4   5   3      481.06      558.56     23.72 o 
  -3   5   3      860.69      925.69     30.60 o 
  -2   5   3     2346.90     2544.23     34.54 o 
  -1   5   3     1153.65     1203.26     24.86 o 
   0   5   3      849.37      985.39     23.37 o 
   1   5   3      625.12      738.31     25.80 o 
   2   5   3       73.86      104.68     12.02 o 
   3   5   3      195.91      187.73     12.72 o 
   4   5   3      678.36      767.13     25.70 o 
   5   5   3        2.83      -12.97     12.97 o 
   6   5   3      208.64      235.88     18.67 o 
   7   5   3      353.29      387.31     22.07 o 
   8   5   3      575.02      519.42     24.71 o 
   9   5   3      605.75      572.83     26.28 o 
  10   5   3        9.98        6.43     15.96 o 
  11   5   3       22.80       40.13     22.16 o 
  12   5   3      274.35      325.68     30.30 o 
  13   5   3      574.88      517.47     36.32 o 
  14   5   3       65.31       72.42     34.35 o 
  15   5   3      324.10      283.97     33.07 o 
  16   5   3       24.93        6.54     29.70 o 
  17   5   3        9.82        5.86     27.23 o 
  18   5   3       46.75       64.68     30.80 o 
  19   5   3       20.51       31.45     31.38 o 
 -19   6   3       12.27       16.69     34.50 o 
 -18   6   3       61.49      135.92     32.97 o 
 -17   6   3       60.30       91.71     30.80 o 
 -16   6   3      301.08      297.10     36.67 o 
 -15   6   3      399.12      456.20     38.37 o 
 -14   6   3      109.79      148.81     26.52 o 
 -13   6   3      368.11      394.83     32.96 o 
 -12   6   3      141.35      158.50     24.81 o 
 -11   6   3       21.92        4.13     24.06 o 
 -10   6   3       42.41       41.52     23.57 o 
  -9   6   3      165.52      171.39     22.70 o 
  -8   6   3      153.91      179.06     22.91 o 
  -7   6   3      700.06      627.98     29.84 o 
  -6   6   3       63.82       77.81     28.75 o 
  -5   6   3      896.52      939.86     32.75 o 
  -4   6   3     1215.83     1135.38     34.59 o 
  -3   6   3      625.77      585.40     21.26 o 
  -2   6   3      551.39      510.45     19.48 o 
  -1   6   3     1062.84      948.21     25.42 o 
   0   6   3     1702.45     1715.11     38.45 o 
   1   6   3     1647.72     1694.33     31.37 o 
   2   6   3     2658.72     2643.83     38.10 o 
   3   6   3     2185.11     2206.97     47.14 o 
   4   6   3     1440.34     1529.83     36.31 o 
   5   6   3     1312.29     1291.32     34.60 o 
   6   6   3        4.78       15.70     16.58 o 
   7   6   3      303.25      295.26     24.90 o 
   8   6   3      163.23      154.61     20.52 o 
   9   6   3     1537.43     1510.95     40.11 o 
  10   6   3     1227.68     1277.75     46.68 o 
  11   6   3     1087.26     1077.91     46.21 o 
  12   6   3      226.89      245.37     30.87 o 
  13   6   3      165.96      146.45     29.71 o 
  14   6   3      166.67      197.23     44.22 o 
  15   6   3      155.48      202.18     32.42 o 
  16   6   3        1.31       -9.46     27.65 o 
  17   6   3      155.79      164.07     34.70 o 
  18   6   3       35.13       89.94     32.22 o 
 -17   7   3       35.12       22.70     40.71 o 
 -16   7   3       28.44       53.67     31.09 o 
 -15   7   3       20.15       68.97     30.39 o 
 -14   7   3      141.00      184.25     33.79 o 
 -13   7   3      203.95      250.12     28.97 o 
 -12   7   3      269.65      266.70     28.84 o 
 -11   7   3      351.87      364.56     38.60 o 
 -10   7   3        1.94      -14.12     21.42 o 
  -9   7   3     1067.30     1044.43     39.88 o 
  -8   7   3       87.83      107.23     23.03 o 
  -7   7   3       96.87      103.64     22.35 o 
  -6   7   3        0.76      -19.58     19.58 o 
  -5   7   3      133.60      106.70     21.63 o 
  -4   7   3       22.37       23.57     19.22 o 
  -3   7   3        2.65       17.68     19.38 o 
  -2   7   3       22.31       16.38     14.54 o 
  -1   7   3        4.88       20.75     14.62 o 
   0   7   3       28.66       43.48     15.18 o 
   1   7   3        1.29      -13.76     13.76 o 
   2   7   3      266.77      262.09     21.92 o 
   3   7   3      505.14      462.78     26.33 o 
   4   7   3      791.50      858.66     32.26 o 
   5   7   3      313.40      377.26     25.90 o 
   6   7   3        3.71       17.44     19.17 o 
   7   7   3        0.72        8.13     18.67 o 
   8   7   3       27.32       -3.29     18.73 o 
   9   7   3        3.21        8.50     26.30 o 
  10   7   3        0.34        0.16     23.97 o 
  11   7   3       45.93       23.55     26.07 o 
  12   7   3       80.06       50.41     27.92 o 
  13   7   3        0.71       22.06     27.21 o 
  14   7   3       28.09       23.16     29.13 o 
  15   7   3        5.17      -19.67     29.47 o 
  16   7   3       10.91      -14.89     29.78 o 
  17   7   3        2.71      -11.26     31.14 o 
 -16   8   3       26.85       70.07     38.26 o 
 -15   8   3       74.24      110.46     32.97 o 
 -14   8   3       33.28       26.44     28.08 o 
 -13   8   3       61.34       38.52     41.99 o 
 -12   8   3       15.05      -20.43     27.83 o 
 -11   8   3        3.35       54.63     32.12 o 
 -10   8   3      125.28      164.45     27.24 o 
  -9   8   3      183.72      202.89     43.28 o 
  -8   8   3       15.91       14.30     23.43 o 
  -7   8   3      883.17      880.70     39.13 o 
  -6   8   3      344.17      372.26     29.74 o 
  -5   8   3      785.33      799.78     36.84 o 
  -4   8   3      572.76      559.04     32.17 o 
  -3   8   3      341.48      338.94     27.91 o 
  -2   8   3      994.27      949.65     37.33 o 
  -1   8   3      212.36      192.93     27.56 o 
   0   8   3        5.84        7.64     22.15 o 
   1   8   3       55.99       51.10     19.46 o 
   2   8   3       75.01       98.26     20.81 o 
   3   8   3     1011.72     1088.92     38.21 o 
   4   8   3      297.88      242.25     24.86 o 
   5   8   3      105.13      132.13     22.73 o 
   6   8   3     3036.67     3014.62     57.41 o 
   7   8   3        7.54       14.12     21.34 o 
   8   8   3      921.81      781.48     35.94 o 
   9   8   3      615.39      635.01     40.30 o 
  10   8   3      366.31      347.81     34.68 o 
  11   8   3      232.12      262.06     33.73 o 
  12   8   3      143.87      182.41     32.48 o 
  13   8   3      157.68      117.75     33.21 o 
  14   8   3       62.59       84.31     32.02 o 
  15   8   3       88.43      114.66     55.93 o 
 -13   9   3        3.23       30.53     44.87 o 
 -12   9   3       98.96      140.92     42.48 o 
 -11   9   3       69.00       73.86     30.68 o 
 -10   9   3      139.30      162.38     27.81 o 
  -9   9   3        5.72       65.02     38.03 o 
  -8   9   3       43.79      101.02     37.47 o 
  -7   9   3        2.69       22.67     26.02 o 
  -6   9   3        4.85      -17.21     26.30 o 
  -5   9   3        1.60       22.95     21.81 o 
  -4   9   3       27.92       43.34     32.80 o 
  -3   9   3      342.30      314.88     33.49 o 
  -2   9   3        8.51      -13.91     25.36 o 
  -1   9   3        1.37       30.11     26.14 o 
   0   9   3        1.41      -17.75     24.82 o 
   1   9   3       10.52      -23.89     35.06 o 
   2   9   3        0.12        1.37     25.49 o 
   3   9   3       31.15       25.26     29.72 o 
   4   9   3        0.09      -21.19     21.19 o 
   5   9   3       78.96       82.65     23.82 o 
   6   9   3      139.87      112.10     25.70 o 
   7   9   3      280.86      325.47     38.04 o 
   8   9   3        0.16       66.16     27.33 o 
   9   9   3       39.28       31.88     28.27 o 
  10   9   3       22.70       25.38     28.57 o 
  11   9   3      126.74      103.87     33.17 o 
  12   9   3       94.71       68.17     31.69 o 
  13   9   3       45.64       36.37     32.90 o 
 -10  10   3      136.66      172.83     49.16 o 
  -9  10   3       18.49      101.92     29.33 o 
  -8  10   3       88.40      125.20     26.67 o 
  -7  10   3       53.21       22.05     31.25 o 
  -6  10   3       88.74       71.05     39.43 o 
  -5  10   3       86.35       91.60     31.00 o 
  -4  10   3      150.86      169.11     36.53 o 
  -3  10   3      102.62      133.66     31.64 o 
  -2  10   3      295.47      267.02     34.78 o 
  -1  10   3      275.58      237.64     34.36 o 
   0  10   3      402.64      418.96     38.51 o 
   1  10   3      203.55      168.89     32.74 o 
   2  10   3       38.09       45.81     40.23 o 
   3  10   3      271.15      254.06     34.28 o 
   4  10   3        5.60       -7.51     28.39 o 
   5  10   3      202.58      220.57     34.72 o 
   6  10   3       76.80       73.21     38.05 o 
   7  10   3        1.68      -30.37     34.17 o 
   8  10   3       62.28       11.04     30.44 o 
   9  10   3       18.86       40.76     44.24 o 
  10  10   3       23.75       29.92     39.00 o 
  -5  11   3        1.49       32.04     31.68 o 
  -4  11   3        8.79       17.75     32.40 o 
  -3  11   3        0.16       18.91     31.79 o 
  -2  11   3        8.67       62.79     33.14 o 
  -1  11   3       22.47       27.19     37.49 o 
   0  11   3       50.68       61.40     48.71 o 
   1  11   3       44.03       88.14     33.65 o 
   2  11   3       50.09       72.50     33.03 o 
   3  11   3        8.28       12.27     34.34 o 
   4  11   3       27.82       28.34     32.12 o 
   5  11   3        0.03      -55.63     55.63 o 
 -22   0   4      394.80      477.62     55.30 o 
 -21   0   4      600.73      657.35     58.64 o 
 -20   0   4     2004.49     2205.31     68.31 o 
 -19   0   4     2644.43     2477.88     71.52 o 
 -18   0   4     4024.65     4189.15    113.46 o 
 -17   0   4      238.25      366.94     35.24 o 
 -16   0   4     1384.42     1385.53     55.10 o 
 -15   0   4      773.77      748.29     42.09 o 
 -14   0   4       15.99       21.02     22.78 o 
 -13   0   4       26.72       18.36     21.59 o 
 -12   0   4     2225.01     2168.09     79.07 o 
 -11   0   4     7125.79     7282.53    105.44 o 
 -10   0   4     1477.42     1249.79     39.67 o 
  -9   0   4    45092.46    48058.52    499.30 o 
  -8   0   4     2740.36     2640.12     50.34 o 
  -7   0   4     2115.71     1807.18     38.52 o 
  -6   0   4      608.72      643.79     23.78 o 
  -5   0   4      572.79      485.99     23.22 o 
  -4   0   4     1641.56     1665.18     24.78 o 
  -3   0   4     8748.42     8458.13     79.42 o 
  -2   0   4     4991.47     4390.88     56.10 o 
  -1   0   4    26371.16    25270.99    218.97 o 
   0   0   4     8091.95     6705.28     63.25 o 
   1   0   4     7203.17     5819.52     56.09 o 
   2   0   4    10446.73     9576.29     88.82 o 
   3   0   4    13053.89    12076.86    111.07 o 
   4   0   4    19701.84    19795.65    178.21 o 
   5   0   4     7885.27     7792.70     92.35 o 
   6   0   4     5077.44     5176.22     88.04 o 
   7   0   4     2169.11     2446.19     44.36 o 
   8   0   4      786.63      805.15     29.99 o 
   9   0   4      200.82      230.58     19.62 o 
  10   0   4      282.40      218.78     21.11 o 
  11   0   4     3307.08     3333.39     69.43 o 
  12   0   4      887.87      998.66     38.91 o 
  13   0   4      231.69      205.36     25.56 o 
  14   0   4     1270.67     1182.20     44.13 o 
  15   0   4       18.12      -10.91     23.03 o 
  16   0   4      599.16      539.14     56.22 o 
  17   0   4      289.05      205.76     41.35 o 
  18   0   4      490.93      516.72     52.47 o 
  19   0   4       42.71      -26.54     35.54 o 
  20   0   4        2.88      -74.42     74.42 o 
  21   0   4       12.04      -18.73     42.00 o 
 -22   1   4        9.02        5.18     25.97 o 
 -21   1   4       46.63       62.61     24.04 o 
 -20   1   4       15.65       63.84     23.79 o 
 -19   1   4      160.26      193.95     23.55 o 
 -18   1   4      350.02      338.44     28.60 o 
 -17   1   4      368.06      348.98     28.63 o 
 -16   1   4      467.79      451.08     25.92 o 
 -15   1   4        5.14       13.02     17.18 o 
 -14   1   4       11.64       25.32     16.29 o 
 -13   1   4      226.87      246.48     19.32 o 
 -12   1   4       13.93       30.59     13.85 o 
 -11   1   4      474.60      552.00     24.24 o 
 -10   1   4     4412.92     4813.80     63.68 o 
  -9   1   4       78.00       68.40     12.18 o 
  -8   1   4      240.24      230.49     14.01 o 
  -7   1   4     1606.04     1646.69     25.75 o 
  -6   1   4     3332.34     3495.00     37.45 o 
  -5   1   4      179.23      197.09     10.10 o 
  -4   1   4     4723.36     5031.49     40.65 o 
  -3   1   4       29.03       18.36      5.43 o 
  -2   1   4     1372.22     1202.10     13.91 o 
  -1   1   4     2232.06     2508.29     22.22 o 
   0   1   4     6955.64     7192.55     93.34 o 
   1   1   4     2608.82     2684.69     24.04 o 
   2   1   4     2543.12     2680.19     34.52 o 
   3   1   4     4240.03     4523.72     45.94 o 
   4   1   4      462.71      468.75     15.24 o 
   5   1   4        1.12        5.36      8.50 o 
   6   1   4        0.52       -5.69      5.69 o 
   7   1   4     2362.37     2513.88     36.64 o 
   8   1   4     1038.02     1192.77     32.09 o 
   9   1   4     1875.61     1954.84     35.20 o 
  10   1   4        5.11       20.70     10.59 o 
  11   1   4        1.07        0.15     11.31 o 
  12   1   4      180.52      177.16     15.39 o 
  13   1   4     1609.12     1723.42     34.28 o 
  14   1   4      432.99      420.18     21.90 o 
  15   1   4      469.00      428.53     31.14 o 
  16   1   4      153.01      121.12     22.97 o 
  17   1   4       13.88       29.52     21.60 o 
  18   1   4       25.12        4.96     26.70 o 
  19   1   4        2.06        6.81     26.93 o 
  20   1   4      293.21      331.49     36.58 o 
  21   1   4       25.21       38.70     30.47 o 
 -22   2   4      275.47      364.13     36.96 o 
 -21   2   4      292.58      344.52     36.07 o 
 -20   2   4      455.70      554.72     48.57 o 
 -19   2   4      621.70      698.65     64.19 o 
 -18   2   4      593.17      629.49     33.45 o 
 -17   2   4      564.93      528.54     27.69 o 
 -16   2   4      766.45      779.25     30.89 o 
 -15   2   4     1803.27     1759.93     39.04 o 
 -14   2   4     2335.15     2244.69     41.87 o 
 -13   2   4     2993.36     2996.17     46.30 o 
 -12   2   4     3594.02     3599.11     49.29 o 
 -11   2   4     4110.99     4013.50     50.74 o 
 -10   2   4     9826.39    10143.51     92.71 o 
  -9   2   4     9756.44     9945.59     89.23 o 
  -8   2   4     3896.40     3778.54     43.75 o 
  -7   2   4     5509.51     5341.80     79.88 o 
  -6   2   4      108.48      120.65     11.17 o 
  -5   2   4     2596.45     2163.84     27.44 o 
  -4   2   4       48.62       28.12      7.69 o 
  -3   2   4      235.76      136.53      8.80 o 
  -2   2   4   141707.67   143020.03   1008.45 o 
  -1   2   4      748.96     1197.76     24.27 o 
   0   2   4     5162.54     4185.59     38.38 o 
   1   2   4     6695.99     5691.41     48.93 o 
   2   2   4     1295.10      855.90     15.92 o 
   3   2   4    11182.86    10401.31     75.73 o 
   4   2   4      904.09      666.69     12.25 o 
   5   2   4       18.87       22.78      7.07 o 
   6   2   4      610.99      564.91     19.67 o 
   7   2   4       83.51       39.94      8.41 o 
   8   2   4     1803.66     1872.86     27.52 o 
   9   2   4     2615.17     2644.10     71.35 o 
  10   2   4     1462.03     1468.35     32.55 o 
  11   2   4     1186.07     1224.28     26.44 o 
  12   2   4     2009.29     1954.99     34.21 o 
  13   2   4     1150.04     1094.63     32.98 o 
  14   2   4      214.35      199.69     22.79 o 
  15   2   4      848.44      846.42     35.26 o 
  16   2   4      381.99      387.20     28.62 o 
  17   2   4       13.43      -21.07     21.07 o 
  18   2   4       26.20       43.81     27.64 o 
  19   2   4        1.89       -6.32     26.68 o 
  20   2   4        0.20      -33.28     33.28 o 
  21   2   4        1.22      -22.15     35.62 o 
 -21   3   4        6.59       13.26     34.22 o 
 -20   3   4       57.10       80.59     51.48 o 
 -19   3   4        9.14       32.93     26.11 o 
 -18   3   4        8.71       10.35     25.78 o 
 -17   3   4        0.38      -10.17     19.49 o 
 -16   3   4      116.55      118.12     22.58 o 
 -15   3   4       76.79       19.64     16.92 o 
 -14   3   4      242.42      259.34     21.09 o 
 -13   3   4       59.05       49.49     16.23 o 
 -12   3   4      125.71      121.37     16.81 o 
 -11   3   4       17.62       25.25     13.90 o 
 -10   3   4       13.54        4.87     12.43 o 
  -9   3   4      386.77      385.71     23.11 o 
  -8   3   4      161.07      179.85     13.67 o 
  -7   3   4      897.49      883.18     22.06 o 
  -6   3   4      339.76      387.07     14.89 o 
  -5   3   4       50.08       41.77      9.30 o 
  -4   3   4      495.54      530.43     13.36 o 
  -3   3   4    20853.55    22528.79    169.25 o 
  -2   3   4     5266.19     5435.35     51.62 o 
  -1   3   4     1669.75     1780.48     28.89 o 
   0   3   4       16.92       28.67      9.27 o 
   1   3   4     2256.05     2333.16     28.09 o 
   2   3   4     2377.46     2375.41     28.94 o 
   3   3   4      316.76      276.31     11.70 o 
   4   3   4     1465.50     1423.23     22.70 o 
   5   3   4       12.89       11.06     10.23 o 
   6   3   4    17317.13    18432.23    144.44 o 
   7   3   4       17.78        5.05      9.36 o 
   8   3   4        9.66       -2.51      9.77 o 
   9   3   4      577.90      536.39     19.29 o 
  10   3   4      247.61      258.84     16.22 o 
  11   3   4      277.73      232.44     16.38 o 
  12   3   4      239.57      244.96     22.24 o 
  13   3   4       46.28       65.18     19.45 o 
  14   3   4        5.76      -19.08     19.08 o 
  15   3   4      854.56      805.64     35.23 o 
  16   3   4      453.12      421.30     37.64 o 
  17   3   4      409.62      378.17     35.72 o 
  18   3   4      214.44      214.24     33.07 o 
  19   3   4      166.11      111.33     37.43 o 
  20   3   4      140.94      121.74     39.38 o 
 -21   4   4      505.77      507.19     49.21 o 
 -20   4   4      383.51      432.83     85.69 o 
 -19   4   4      136.66       96.58     30.42 o 
 -18   4   4      582.42      545.67     40.93 o 
 -17   4   4      523.99      616.63     40.63 o 
 -16   4   4      458.54      433.94     34.98 o 
 -15   4   4     2476.85     2398.90     60.15 o 
 -14   4   4     1206.90     1201.62     40.05 o 
 -13   4   4     2027.97     1957.99     37.72 o 
 -12   4   4     1764.04     1750.71     34.76 o 
 -11   4   4     2225.15     2328.74     37.91 o 
 -10   4   4     9144.29     9200.90     99.74 o 
  -9   4   4      985.24      976.76     25.62 o 
  -8   4   4     3983.75     4198.80     48.42 o 
  -7   4   4    10972.27    10967.75    108.60 o 
  -6   4   4     7712.13     7387.59    100.19 o 
  -5   4   4    10149.23    10678.21    103.62 o 
  -4   4   4      763.25      624.31     15.16 o 
  -3   4   4      534.72      323.81     17.68 o 
  -2   4   4      921.51      722.30     19.24 o 
  -1   4   4      250.62      129.45     11.85 o 
   0   4   4     3259.10     2733.06     33.72 o 
   1   4   4     3473.35     2977.10     35.89 o 
   2   4   4     2635.23     2307.12     33.82 o 
   3   4   4     4248.17     3911.89     49.72 o 
   4   4   4     1237.49     1153.04     29.84 o 
   5   4   4    11464.72    11804.74     99.43 o 
   6   4   4      355.75      326.59     14.63 o 
   7   4   4     1794.57     1739.95     28.83 o 
   8   4   4      876.39      875.30     22.54 o 
   9   4   4      273.35      324.86     23.59 o 
  10   4   4      363.33      412.99     18.53 o 
  11   4   4      292.23      321.34     22.22 o 
  12   4   4      345.31      358.56     24.01 o 
  13   4   4        4.75        2.23     18.32 o 
  14   4   4        4.51       32.66     25.03 o 
  15   4   4      806.45      859.09     44.21 o 
  16   4   4       14.87       16.51     26.52 o 
  17   4   4        6.55       11.18     27.31 o 
  18   4   4        7.48      -31.46     31.46 o 
  19   4   4        5.84      -28.62     28.62 o 
  20   4   4        7.53      -41.32     41.32 o 
 -20   5   4        0.93       41.12     54.60 o 
 -19   5   4       61.18       50.48     37.17 o 
 -18   5   4        9.42        3.40     29.10 o 
 -17   5   4      737.57      781.93     53.24 o 
 -16   5   4       24.93       -1.37     26.62 o 
 -15   5   4        4.96       41.08     24.98 o 
 -14   5   4        5.24        8.07     24.95 o 
 -13   5   4        6.94       25.95     20.41 o 
 -12   5   4      162.24      149.80     23.00 o 
 -11   5   4        2.97        4.19     19.24 o 
 -10   5   4      747.57      707.73     31.29 o 
  -9   5   4     2162.12     2108.49     44.90 o 
  -8   5   4       91.18       85.39     18.69 o 
  -7   5   4      325.58      388.39     23.56 o 
  -6   5   4       34.80       53.58     15.83 o 
  -5   5   4     1638.11     1758.98     45.85 o 
  -4   5   4      565.21      617.22     24.86 o 
  -3   5   4     1073.32     1160.58     24.35 o 
  -2   5   4     2701.17     2789.26     37.47 o 
  -1   5   4      195.19      159.47     13.22 o 
   0   5   4       21.87      -10.44     10.44 o 
   1   5   4       21.00       -7.25     10.56 o 
   2   5   4       45.33       20.52     11.38 o 
   3   5   4      257.95      191.24     13.68 o 
   4   5   4     2078.96     1933.01     39.44 o 
   5   5   4      870.03      803.67     20.41 o 
   6   5   4     1333.70     1270.84     40.89 o 
   7   5   4        2.54        3.20     14.27 o 
   8   5   4       17.37       28.15     11.04 o 
   9   5   4      126.04      115.07     17.81 o 
  10   5   4      323.45      299.06     30.61 o 
  11   5   4      676.30      689.20     56.65 o 
  12   5   4      240.83      227.09     32.25 o 
  13   5   4      676.50      692.84     40.33 o 
  14   5   4     1729.92     1683.71     55.09 o 
  15   5   4       73.53       73.10     27.61 o 
  16   5   4      329.33      333.81     35.33 o 
  17   5   4       91.54       70.98     30.32 o 
  18   5   4       84.78      140.45     33.54 o 
  19   5   4       32.23       35.60     31.26 o 
 -19   6   4      132.80      135.99     39.33 o 
 -18   6   4      270.01      422.09     50.55 o 
 -17   6   4      582.93      651.17     45.35 o 
 -16   6   4      646.52      603.64     53.41 o 
 -15   6   4     1225.40     1230.11     65.38 o 
 -14   6   4     1112.77     1138.44     44.05 o 
 -13   6   4      576.36      601.02     34.54 o 
 -12   6   4     1481.73     1361.78     52.74 o 
 -11   6   4      748.26      782.68     43.95 o 
 -10   6   4       10.54       28.39     26.46 o 
  -9   6   4       85.85       96.41     21.58 o 
  -8   6   4      406.14      444.86     27.80 o 
  -7   6   4      933.64      990.54     52.58 o 
  -6   6   4      126.81       96.71     19.26 o 
  -5   6   4     1172.51     1252.27     54.30 o 
  -4   6   4     1296.65     1256.02     34.98 o 
  -3   6   4     1060.50     1035.64     27.84 o 
  -2   6   4     1170.31     1090.41     26.63 o 
  -1   6   4     3259.23     3303.45     43.98 o 
   0   6   4     1019.51      868.53     24.90 o 
   1   6   4     1514.83     1355.36     29.27 o 
   2   6   4      884.98      845.74     26.54 o 
   3   6   4     1149.07     1139.98     27.88 o 
   4   6   4      792.34      738.85     30.07 o 
   5   6   4      658.21      566.22     26.48 o 
   6   6   4      840.05      898.88     32.31 o 
   7   6   4       13.72       31.00     17.20 o 
   8   6   4      553.95      565.79     27.81 o 
   9   6   4        4.49        7.33     18.03 o 
  10   6   4       75.35       94.66     25.51 o 
  11   6   4       91.82       72.54     24.51 o 
  12   6   4      202.28      231.04     38.52 o 
  13   6   4       18.92       -2.12     25.65 o 
  14   6   4       83.20       69.92     28.88 o 
  15   6   4        8.17        8.15     27.07 o 
  16   6   4       82.86      100.21     31.77 o 
  17   6   4       40.78       45.79     30.93 o 
  18   6   4      122.67      168.11     35.82 o 
 -17   7   4       39.88      103.09     40.84 o 
 -16   7   4       35.73       54.81     39.03 o 
 -15   7   4       39.91       28.15     30.62 o 
 -14   7   4        0.15       25.30     28.96 o 
 -13   7   4        1.88       32.66     24.27 o 
 -12   7   4        1.11       20.32     23.63 o 
 -11   7   4       30.93       37.48     26.43 o 
 -10   7   4       99.63       88.10     23.60 o 
  -9   7   4      283.16      279.06     27.33 o 
  -8   7   4      592.53      616.05     33.01 o 
  -7   7   4       35.90       47.97     21.39 o 
  -6   7   4      471.63      428.23     28.95 o 
  -5   7   4      182.18      180.01     23.63 o 
  -4   7   4        2.02      -18.68     18.68 o 
  -3   7   4       13.53        1.07     18.39 o 
  -2   7   4      605.02      669.93     33.25 o 
  -1   7   4      353.03      386.27     20.82 o 
   0   7   4        3.98      -14.11     14.11 o 
   1   7   4        8.66       -3.17     14.48 o 
   2   7   4      750.67      681.37     28.83 o 
   3   7   4      535.60      494.21     28.23 o 
   4   7   4      203.98      177.74     21.01 o 
   5   7   4     3415.31     3477.03     57.60 o 
   6   7   4     1534.69     1489.62     41.15 o 
   7   7   4     1043.94      926.13     35.54 o 
   8   7   4      613.63      665.66     39.73 o 
   9   7   4      259.35      268.98     30.25 o 
  10   7   4      431.93      421.31     45.40 o 
  11   7   4      296.43      337.08     38.31 o 
  12   7   4       25.38       47.18     30.45 o 
  13   7   4      221.65      191.59     33.01 o 
  14   7   4      103.35      122.61     32.41 o 
  15   7   4       91.78       58.89     31.62 o 
  16   7   4      299.83      273.00     38.09 o 
 -16   8   4       46.37       92.05     37.91 o 
 -15   8   4       56.73       99.12     36.86 o 
 -14   8   4       28.81       31.54     31.87 o 
 -13   8   4       44.76       31.49     30.12 o 
 -12   8   4       38.53       45.43     25.23 o 
 -11   8   4      237.04      264.75     31.49 o 
 -10   8   4      115.58      128.23     26.65 o 
  -9   8   4      326.78      363.19     31.15 o 
  -8   8   4      281.02      297.90     29.15 o 
  -7   8   4       40.50       80.84     24.98 o 
  -6   8   4       22.04       62.77     23.54 o 
  -5   8   4      389.03      330.59     28.61 o 
  -4   8   4      746.91      757.17     35.86 o 
  -3   8   4      658.08      612.47     59.19 o 
  -2   8   4      682.96      689.05     33.03 o 
  -1   8   4       12.70        5.34     23.86 o 
   0   8   4        2.35      -17.60     17.60 o 
   1   8   4       14.69       23.10     18.84 o 
   2   8   4       41.31       11.56     19.44 o 
   3   8   4        1.49       13.38     19.52 o 
   4   8   4       75.26      116.92     22.22 o 
   5   8   4      305.41      306.22     26.19 o 
   6   8   4      885.19      981.31     38.22 o 
   7   8   4      496.93      500.28     30.93 o 
   8   8   4      177.26      144.85     28.95 o 
   9   8   4      365.96      365.49     58.67 o 
  10   8   4       71.85       67.29     28.74 o 
  11   8   4      378.86      398.27     56.77 o 
  12   8   4      164.29      183.01     35.79 o 
  13   8   4      211.70      216.40     35.93 o 
  14   8   4       58.82       46.88     47.56 o 
  15   8   4       11.24        7.79     59.07 o 
 -13   9   4        0.31       30.20     84.24 o 
 -12   9   4       56.17       40.76     31.89 o 
 -11   9   4      177.25      238.75     52.03 o 
 -10   9   4       33.17       38.00     26.98 o 
  -9   9   4       20.29       42.09     26.13 o 
  -8   9   4       65.34       61.35     27.02 o 
  -7   9   4      171.67      191.66     28.88 o 
  -6   9   4        5.41      -10.40     23.05 o 
  -5   9   4      100.12       87.77     25.58 o 
  -4   9   4        7.66       21.13     32.56 o 
  -3   9   4       10.03        4.61     26.15 o 
  -2   9   4       38.29       33.88     27.05 o 
  -1   9   4      211.79      187.78     29.94 o 
   0   9   4      530.36      467.99     36.10 o 
   1   9   4      447.66      418.63     35.74 o 
   2   9   4      245.46      213.95     33.18 o 
   3   9   4      434.03      474.41     37.35 o 
   4   9   4      229.31      187.54     26.18 o 
   5   9   4      147.51      143.18     25.76 o 
   6   9   4      111.27      110.06     25.58 o 
   7   9   4        7.88       11.91     26.85 o 
   8   9   4        2.25       37.71     28.41 o 
   9   9   4      128.52      149.01     31.97 o 
  10   9   4       43.47       56.37     30.22 o 
  11   9   4      128.57       74.69     55.54 o 
  12   9   4      179.10      149.19     34.98 o 
 -10  10   4       36.66       79.72     32.13 o 
  -9  10   4        9.32        6.86     25.15 o 
  -8  10   4       35.18       74.96     26.04 o 
  -7  10   4        6.36       -1.96     29.36 o 
  -6  10   4       65.52       71.10     31.12 o 
  -5  10   4       26.24       16.24     29.31 o 
  -4  10   4        0.38       22.97     28.69 o 
  -3  10   4       21.07       91.32     30.07 o 
  -2  10   4       44.76       52.32     30.68 o 
  -1  10   4        9.32       33.76     29.51 o 
   0  10   4       79.62       78.74     40.17 o 
   1  10   4       73.73       84.23     43.56 o 
   2  10   4       58.70       72.36     29.68 o 
   3  10   4      106.68      115.18     30.25 o 
   4  10   4       66.14       85.56     31.01 o 
   5  10   4      166.83      218.03     34.54 o 
   6  10   4       60.98       10.58     35.55 o 
   7  10   4      123.75      159.67     40.18 o 
   8  10   4       52.93       32.73     34.75 o 
   9  10   4       26.54      -26.14     43.16 o 
  -5  11   4       40.19        5.23     36.46 o 
  -4  11   4        2.73       55.94     32.29 o 
  -3  11   4        2.05        9.08     31.96 o 
  -2  11   4        4.52       40.54     32.54 o 
  -1  11   4        1.44       10.42     37.59 o 
   0  11   4       30.13       10.16     32.34 o 
   1  11   4       62.86      126.82     34.54 o 
   2  11   4       42.03        5.75     36.84 o 
   3  11   4       90.83       70.67     33.18 o 
   4  11   4        1.81       29.39     38.44 o 
 -22   1   5      131.26      141.96     26.47 o 
 -21   1   5      169.95      198.23     27.72 o 
 -20   1   5      377.22      414.54     42.80 o 
 -19   1   5      639.05      635.58     32.29 o 
 -18   1   5      806.12      844.66     34.50 o 
 -17   1   5      703.70      755.04     31.84 o 
 -16   1   5      523.80      555.02     27.51 o 
 -15   1   5      940.56     1003.57     40.90 o 
 -14   1   5      697.21      714.90     28.00 o 
 -13   1   5     2980.06     3056.09     46.71 o 
 -12   1   5     2552.57     2352.51     39.57 o 
 -11   1   5      767.15      694.43     33.71 o 
 -10   1   5    16782.63    17143.43    141.20 o 
  -9   1   5     7072.98     7091.96     68.69 o 
  -8   1   5     8078.75     7586.43     70.07 o 
  -7   1   5     5456.12     5037.78     50.37 o 
  -6   1   5      511.48      369.83     15.19 o 
  -5   1   5     2960.51     2572.27     27.67 o 
  -4   1   5      355.75      484.84     10.58 o 
  -3   1   5      128.75      151.49     14.40 o 
  -2   1   5    68026.37    73956.23    564.40 o 
  -1   1   5    17505.14    19411.11    130.66 o 
   0   1   5    10520.91    11935.94     90.63 o 
   1   1   5     5692.95     6937.46     51.90 o 
   2   1   5      179.66      291.44      8.45 o 
   3   1   5     2616.21     2791.08     33.57 o 
   4   1   5     5502.94     5863.29     58.23 o 
   5   1   5     2391.37     2183.92     31.37 o 
   6   1   5     4839.35     4406.70     50.34 o 
   7   1   5     5355.66     5063.90     53.61 o 
   8   1   5     9302.55     9138.23     90.62 o 
   9   1   5     6884.99     6445.57     71.63 o 
  10   1   5     8444.14     8424.91     78.43 o 
  11   1   5     9113.00     9011.33     84.74 o 
  12   1   5     5096.38     5012.68     57.27 o 
  13   1   5       31.91       34.95     14.40 o 
  14   1   5     1372.98     1361.78     39.43 o 
  15   1   5      805.95      718.32     32.48 o 
  16   1   5      398.21      390.17     27.92 o 
  17   1   5      909.55      957.64     44.27 o 
  18   1   5      724.16      700.93     42.23 o 
  19   1   5      570.74      662.45     43.21 o 
  20   1   5      323.60      341.78     37.21 o 
  21   1   5        2.52       13.44     30.61 o 
 -22   2   5        6.02       16.33     32.51 o 
 -21   2   5        2.59       18.87     33.92 o 
 -20   2   5       10.86       36.30     23.83 o 
 -19   2   5        7.18       -5.64     19.27 o 
 -18   2   5      267.59      289.18     31.00 o 
 -17   2   5       15.21        1.42     18.23 o 
 -16   2   5        0.34       -9.92     17.38 o 
 -15   2   5       88.48       58.50     17.99 o 
 -14   2   5      108.22      107.81     18.08 o 
 -13   2   5       20.38       27.49     15.44 o 
 -12   2   5      252.16      222.43     18.13 o 
 -11   2   5      152.58      168.76     15.85 o 
 -10   2   5       45.07       66.69     12.71 o 
  -9   2   5       24.27       20.77     11.33 o 
  -8   2   5       83.91      104.45     11.76 o 
  -7   2   5        7.39        8.93      9.56 o 
  -6   2   5        0.27       -1.72      8.79 o 
  -5   2   5      131.30      169.74     13.71 o 
  -4   2   5     5530.67     5738.94     51.79 o 
  -3   2   5    15816.54    16842.41    127.55 o 
  -2   2   5    61425.72    63911.05    452.88 o 
  -1   2   5     2041.57     2168.89     27.60 o 
   0   2   5    23765.83    24473.32    179.16 o 
   1   2   5     1288.67     1289.27     19.52 o 
   2   2   5      620.16      621.75     14.80 o 
   3   2   5     5371.87     5407.08     44.00 o 
   4   2   5     7102.27     7559.07     73.03 o 
   5   2   5     2284.72     2428.33     38.05 o 
   6   2   5     3220.00     3711.52     46.65 o 
   7   2   5     3702.45     4202.54     52.30 o 
   8   2   5      643.16      699.45     24.24 o 
   9   2   5      114.65      111.63     15.21 o 
  10   2   5      162.10      195.95     12.75 o 
  11   2   5      384.95      359.41     20.73 o 
  12   2   5        5.15      -12.34     12.34 o 
  13   2   5     1413.38     1386.30     38.81 o 
  14   2   5      183.12      168.59     22.74 o 
  15   2   5      773.22      747.51     33.88 o 
  16   2   5       78.46       57.73     22.37 o 
  17   2   5      147.68      131.04     24.77 o 
  18   2   5       22.70       12.31     37.86 o 
  19   2   5       10.16       23.16     28.32 o 
  20   2   5        2.12       34.17     34.79 o 
  21   2   5       15.64      -21.69     36.20 o 
 -21   3   5      270.35      284.05     43.23 o 
 -20   3   5      295.74      327.97     35.66 o 
 -19   3   5      717.56      722.92     70.53 o 
 -18   3   5      479.92      535.50     33.05 o 
 -17   3   5      708.45      698.96     30.03 o 
 -16   3   5      469.33      487.14     29.67 o 
 -15   3   5     1067.72     1046.09     33.56 o 
 -14   3   5     1497.56     1420.86     38.09 o 
 -13   3   5     1843.71     1827.63     38.08 o 
 -12   3   5     1770.22     1567.24     34.60 o 
 -11   3   5     3051.74     2872.24     42.73 o 
 -10   3   5     1039.25      968.94     38.11 o 
  -9   3   5     1128.89     1030.67     25.46 o 
  -8   3   5     1922.55     1587.19     28.51 o 
  -7   3   5     3873.40     3753.30     43.32 o 
  -6   3   5     8312.63     8185.22     73.32 o 
  -5   3   5     6326.13     6090.98     57.63 o 
  -4   3   5    12438.85    12499.42    101.17 o 
  -3   3   5    26899.42    27693.08    205.65 o 
  -2   3   5    11581.09    12007.16     96.48 o 
  -1   3   5    27508.15    28572.16    210.73 o 
   0   3   5     8990.37     9374.50     77.83 o 
   1   3   5     8162.21     8895.44     74.84 o 
   2   3   5     5878.63     5997.39     54.78 o 
   3   3   5     4049.90     4207.96     49.85 o 
   4   3   5     3256.26     3146.11     35.91 o 
   5   3   5    11196.91    11939.18     98.65 o 
   6   3   5     3225.83     2807.98     42.24 o 
   7   3   5      945.55      929.53     19.89 o 
   8   3   5      569.94      477.35     27.87 o 
   9   3   5     2246.12     2142.84     39.90 o 
  10   3   5     1278.70     1164.98     33.30 o 
  11   3   5      716.05      687.51     28.59 o 
  12   3   5      700.15      671.69     29.56 o 
  13   3   5     2463.48     2600.65     51.04 o 
  14   3   5      134.26       88.34     23.56 o 
  15   3   5      970.53      917.96     37.34 o 
  16   3   5      829.17      835.98     37.22 o 
  17   3   5      232.83      216.38     42.52 o 
  18   3   5      306.78      317.11     35.60 o 
  19   3   5      153.08      100.56     38.06 o 
  20   3   5      219.56      210.67     42.84 o 
 -21   4   5       42.83        5.15     35.16 o 
 -20   4   5        9.53       -6.66     34.42 o 
 -19   4   5      274.59      266.52     40.95 o 
 -18   4   5       15.09       -7.91     26.28 o 
 -17   4   5      481.79      445.32     39.29 o 
 -16   4   5      155.00      147.76     24.28 o 
 -15   4   5       52.33       59.59     23.43 o 
 -14   4   5       41.70       20.33     20.48 o 
 -13   4   5       58.58       46.82     19.64 o 
 -12   4   5      356.66      296.38     20.26 o 
 -11   4   5     2849.72     2792.22     46.94 o 
 -10   4   5     1743.18     1708.18     33.51 o 
  -9   4   5      704.86      636.39     22.11 o 
  -8   4   5     1069.99     1136.91     25.72 o 
  -7   4   5     3122.90     3264.52     40.75 o 
  -6   4   5      394.53      429.43     16.92 o 
  -5   4   5     1310.05     1660.70     46.75 o 
  -4   4   5      297.83      264.96     13.46 o 
  -3   4   5     3202.71     3446.48     40.26 o 
  -2   4   5     3018.76     3205.44     38.26 o 
  -1   4   5      599.94      625.59     18.64 o 
   0   4   5      856.91      943.58     27.82 o 
   1   4   5      465.30      569.41     17.76 o 
   2   4   5      491.24      439.47     17.63 o 
   3   4   5     1264.70     1378.29     34.06 o 
   4   4   5      109.32      114.87     11.44 o 
   5   4   5     2267.21     2297.92     32.32 o 
   6   4   5     1310.31     1279.81     28.09 o 
   7   4   5      654.37      671.74     20.11 o 
   8   4   5      257.37      258.12     14.82 o 
   9   4   5      489.59      469.65     18.92 o 
  10   4   5       63.31       54.16     16.90 o 
  11   4   5       35.03       11.72     17.47 o 
  12   4   5      221.39      268.85     28.03 o 
  13   4   5       92.13       43.50     19.97 o 
  14   4   5      874.65      849.08     43.35 o 
  15   4   5       63.01       53.62     27.88 o 
  16   4   5      124.08      155.36     30.27 o 
  17   4   5      106.75      120.29     42.63 o 
  18   4   5        0.85       41.92     28.54 o 
  19   4   5       28.36       65.45     31.18 o 
 -20   5   5      184.25      118.34     40.98 o 
 -19   5   5        7.82       41.55     40.45 o 
 -18   5   5      396.03      404.58     46.41 o 
 -17   5   5        5.48      -26.53     26.53 o 
 -16   5   5     1450.63     1353.85     46.11 o 
 -15   5   5     2190.34     2215.93     52.75 o 
 -14   5   5      417.56      459.43     43.77 o 
 -13   5   5     1904.79     1971.06     47.25 o 
 -12   5   5      976.70      993.79     37.15 o 
 -11   5   5       10.22      -17.91     18.62 o 
 -10   5   5      764.07      754.44     31.46 o 
  -9   5   5     2153.18     2106.78     44.40 o 
  -8   5   5     2789.66     2780.10     56.88 o 
  -7   5   5     2466.00     2484.57     45.52 o 
  -6   5   5     1954.11     2002.92     40.66 o 
  -5   5   5     3331.11     3199.15     49.59 o 
  -4   5   5     1024.23      914.43     22.50 o 
  -3   5   5     1563.02     1456.61     27.68 o 
  -2   5   5       47.92       39.89     11.62 o 
  -1   5   5     2459.59     2414.44     34.93 o 
   0   5   5      721.03      779.94     22.12 o 
   1   5   5     4306.84     4412.18     55.27 o 
   2   5   5     3499.51     3738.41     44.65 o 
   3   5   5     4071.50     4073.13     53.89 o 
   4   5   5     3250.48     3302.51     48.23 o 
   5   5   5     1741.49     1836.19     38.07 o 
   6   5   5     2280.74     2278.69     34.23 o 
   7   5   5     2188.04     2040.23     32.56 o 
   8   5   5     1731.37     1716.69     30.69 o 
   9   5   5     1004.65      983.67     31.44 o 
  10   5   5      339.04      344.49     30.13 o 
  11   5   5      685.86      715.83     43.73 o 
  12   5   5       68.76       35.55     25.18 o 
  13   5   5      462.45      501.41     37.05 o 
  14   5   5      584.36      615.41     40.37 o 
  15   5   5      755.76      759.57     43.92 o 
  16   5   5      104.15      183.52     31.03 o 
  17   5   5      283.58      305.08     36.67 o 
  18   5   5       71.71      108.72     31.69 o 
  19   5   5        2.42       10.24     31.15 o 
 -19   6   5        5.01        7.52     37.13 o 
 -18   6   5        1.81       15.51     38.33 o 
 -17   6   5      322.58      385.20     47.13 o 
 -16   6   5      236.25      192.79     47.48 o 
 -15   6   5      378.94      477.76     48.80 o 
 -14   6   5      327.11      277.16     29.13 o 
 -13   6   5       46.69       29.30     33.93 o 
 -12   6   5       13.24       -5.09     21.46 o 
 -11   6   5        1.13      -30.20     30.20 o 
 -10   6   5      377.25      394.43     28.02 o 
  -9   6   5      340.77      384.49     27.40 o 
  -8   6   5      104.63      133.08     21.80 o 
  -7   6   5       95.73       86.47     20.18 o 
  -6   6   5        8.39       20.68     17.93 o 
  -5   6   5      335.39      330.90     24.04 o 
  -4   6   5      588.29      660.64     27.05 o 
  -3   6   5      135.29      144.29     15.41 o 
  -2   6   5      114.24      100.73     19.44 o 
  -1   6   5      187.59      209.17     16.62 o 
   0   6   5        5.77       -7.87     12.59 o 
   1   6   5      212.73      176.46     15.64 o 
   2   6   5       16.94      -13.44     13.44 o 
   3   6   5       63.54       57.05     13.69 o 
   4   6   5       74.13       90.09     13.49 o 
   5   6   5      198.82      222.03     20.45 o 
   6   6   5      270.15      256.84     23.19 o 
   7   6   5      818.06      873.68     32.00 o 
   8   6   5      200.02      211.74     25.91 o 
   9   6   5      350.57      322.68     29.98 o 
  10   6   5      362.77      313.16     53.20 o 
  11   6   5      120.49      144.05     27.59 o 
  12   6   5      141.61      101.34     28.01 o 
  13   6   5      451.96      386.94     35.55 o 
  14   6   5      154.31      162.44     31.59 o 
  15   6   5      238.67      315.69     41.94 o 
  16   6   5       77.86       70.45     30.92 o 
  17   6   5       79.20       85.92     38.26 o 
  18   6   5        3.11      -42.27     55.34 o 
 -17   7   5      161.13      122.12     51.76 o 
 -16   7   5      309.28      268.37     45.01 o 
 -15   7   5      391.26      359.24     46.36 o 
 -14   7   5      224.67      187.92     29.40 o 
 -13   7   5      119.63      103.18     26.36 o 
 -12   7   5       52.67       70.84     25.94 o 
 -11   7   5      138.70      218.24     27.06 o 
 -10   7   5        8.12       23.02     22.25 o 
  -9   7   5      539.21      598.58     33.08 o 
  -8   7   5      915.51      929.36     37.92 o 
  -7   7   5      615.66      550.25     31.54 o 
  -6   7   5     1373.08     1336.34     41.42 o 
  -5   7   5     1456.76     1370.66     44.48 o 
  -4   7   5      825.79      776.48     33.15 o 
  -3   7   5       82.66       77.51     29.69 o 
  -2   7   5     2958.22     2916.19     44.75 o 
  -1   7   5      142.36       96.76     16.75 o 
   0   7   5      104.02      125.83     17.50 o 
   1   7   5      250.83      241.29     19.08 o 
   2   7   5        6.56        7.02     18.45 o 
   3   7   5      102.14      153.91     20.70 o 
   4   7   5     1309.81     1316.37     38.19 o 
   5   7   5        5.28        2.25     23.06 o 
   6   7   5     2026.17     2080.84     52.51 o 
   7   7   5       10.23       20.04     19.54 o 
   8   7   5      608.42      632.30     37.18 o 
   9   7   5      256.20      261.97     30.79 o 
  10   7   5      458.53      439.58     35.20 o 
  11   7   5      736.23      766.29     43.88 o 
  12   7   5     1212.00     1305.10     54.32 o 
  13   7   5      119.44      102.33     33.41 o 
  14   7   5      337.23      327.51     38.16 o 
  15   7   5      159.14      161.69     34.84 o 
  16   7   5      110.75      123.56     45.82 o 
 -16   8   5       42.80        7.11     39.39 o 
 -15   8   5       54.74       -1.69     38.35 o 
 -14   8   5       41.28      -22.55     36.11 o 
 -13   8   5       69.56      102.13     47.94 o 
 -12   8   5       36.63       35.74     24.91 o 
 -11   8   5       72.21       58.03     25.85 o 
 -10   8   5      125.89      107.42     29.72 o 
  -9   8   5       83.29       75.21     25.33 o 
  -8   8   5       32.42        8.20     32.31 o 
  -7   8   5       66.90       38.44     23.35 o 
  -6   8   5      122.32      111.86     24.41 o 
  -5   8   5        5.87      -15.88     22.21 o 
  -4   8   5       24.79       48.16     22.18 o 
  -3   8   5       14.14       -1.41     21.17 o 
  -2   8   5        1.24       17.35     21.44 o 
  -1   8   5       32.80        6.32     20.69 o 
   0   8   5       54.52       36.79     22.79 o 
   1   8   5      371.52      334.02     25.58 o 
   2   8   5      513.16      526.01     40.39 o 
   3   8   5        0.15      -16.63     19.08 o 
   4   8   5      102.00      115.92     22.85 o 
   5   8   5      237.27      178.92     24.77 o 
   6   8   5      260.51      299.29     26.23 o 
   7   8   5      893.72      855.13     45.78 o 
   8   8   5      170.44      178.45     29.49 o 
   9   8   5      183.85      136.63     29.63 o 
  10   8   5        3.54      -19.98     26.19 o 
  11   8   5      246.21      220.05     33.13 o 
  12   8   5      258.00      287.09     36.45 o 
  13   8   5       97.10      134.44     34.30 o 
  14   8   5      244.02      319.00     39.64 o 
 -13   9   5       27.73       12.08     38.68 o 
 -12   9   5       25.48      -23.27     39.20 o 
 -11   9   5        1.48       54.75     27.42 o 
 -10   9   5       63.66       69.56     27.65 o 
  -9   9   5       71.78      133.59     29.15 o 
  -8   9   5       87.71       86.97     28.04 o 
  -7   9   5       24.13        7.35     34.77 o 
  -6   9   5      111.65      144.24     26.92 o 
  -5   9   5       14.22       13.46     23.96 o 
  -4   9   5      176.74      224.23     28.13 o 
  -3   9   5      462.34      472.85     37.01 o 
  -2   9   5       33.15       19.38     27.73 o 
  -1   9   5       25.77       20.58     25.81 o 
   0   9   5       87.48       84.20     28.08 o 
   1   9   5      126.20      137.59     28.79 o 
   2   9   5      733.82      805.44     70.62 o 
   3   9   5      333.20      331.14     28.64 o 
   4   9   5      302.22      349.75     29.66 o 
   5   9   5     3219.93     3285.49     77.52 o 
   6   9   5      223.64      189.85     41.78 o 
   7   9   5       42.38       61.47     27.89 o 
   8   9   5       17.20      -15.35     27.47 o 
   9   9   5        9.91       -3.30     27.48 o 
  10   9   5        7.38       17.52     29.84 o 
  11   9   5       16.78       26.28     49.64 o 
  12   9   5      166.13      204.95     36.78 o 
 -10  10   5       59.09      100.94     42.57 o 
  -9  10   5       94.20      160.14     42.48 o 
  -8  10   5        8.50       79.74     40.18 o 
  -7  10   5        3.42      -16.87     28.65 o 
  -6  10   5       92.62       73.11     30.99 o 
  -5  10   5       10.99       48.17     29.73 o 
  -4  10   5        9.52       33.55     29.86 o 
  -3  10   5       56.56       76.63     30.29 o 
  -2  10   5        4.86       15.33     29.55 o 
  -1  10   5        3.76       19.44     30.64 o 
   0  10   5        5.17       17.75     28.45 o 
   1  10   5        1.88       -8.59     28.46 o 
   2  10   5        5.53      -28.66     28.66 o 
   3  10   5       10.73       15.18     49.71 o 
   4  10   5       96.78      103.95     32.19 o 
   5  10   5        0.50       29.79     36.85 o 
   6  10   5        1.07       53.09     36.71 o 
   7  10   5        8.96       63.59     37.12 o 
   8  10   5       26.39       21.38     30.73 o 
   9  10   5       43.21       -1.68     31.08 o 
  -5  11   5       28.99       70.41     33.79 o 
  -4  11   5        9.72       11.96     41.74 o 
  -3  11   5       19.47       68.21     41.90 o 
  -2  11   5       41.18       93.69     33.71 o 
  -1  11   5        7.36       77.88     33.25 o 
   0  11   5       28.16       31.37     31.54 o 
   1  11   5       10.14       13.13     30.79 o 
   2  11   5        3.04        0.85     49.69 o 
   3  11   5       38.64      124.81     34.20 o 
   4  11   5        0.23      -56.07     56.07 o 
 -22   0   6        4.48      -35.81     35.81 o 
 -21   0   6        1.38       69.73     32.91 o 
 -20   0   6        2.24       13.08     29.51 o 
 -19   0   6      216.33      222.45     35.24 o 
 -18   0   6       32.13      -18.60     27.57 o 
 -17   0   6        4.21      -23.86     23.86 o 
 -16   0   6      522.77      468.84     36.77 o 
 -15   0   6       92.83       44.09     24.73 o 
 -14   0   6       36.26       -4.86     22.62 o 
 -13   0   6      940.22      984.18     49.44 o 
 -12   0   6     2269.48     2331.00     98.80 o 
 -11   0   6     1586.16     1320.70     46.65 o 
 -10   0   6      329.10      394.42     25.78 o 
  -9   0   6     9739.83     9360.11    145.63 o 
  -8   0   6       17.93       21.37     14.37 o 
  -7   0   6      106.51      136.19     16.19 o 
  -6   0   6     2369.07     2414.29     44.52 o 
  -5   0   6      215.70      218.52     13.55 o 
  -4   0   6       75.93       96.34      8.03 o 
  -3   0   6     4957.64     6100.44     75.12 o 
  -2   0   6       59.84       29.05      7.36 o 
  -1   0   6    53959.08    52076.21    448.53 o 
   0   0   6      101.24       22.41     10.67 o 
   1   0   6    13894.85    12173.84    131.32 o 
   2   0   6     1283.66     1866.08     31.55 o 
   3   0   6     5377.69     4531.86     58.51 o 
   4   0   6    12075.52    12153.16    135.16 o 
   5   0   6    13331.35    13040.34    145.98 o 
   6   0   6    17305.76    17809.16    194.66 o 
   7   0   6     9381.72     9505.18    115.64 o 
   8   0   6     7664.12     7390.64    130.08 o 
   9   0   6     5253.58     5373.69    110.43 o 
  10   0   6     6041.60     6137.96     89.08 o 
  11   0   6     6787.22     6995.50    100.21 o 
  12   0   6     1881.48     1886.25     49.07 o 
  13   0   6     3845.37     3812.96     72.19 o 
  14   0   6     1860.56     1925.43     76.40 o 
  15   0   6     2118.28     2064.06     76.76 o 
  16   0   6     2037.09     2072.05     79.19 o 
  17   0   6     1985.49     1778.58    113.76 o 
  18   0   6     1671.11     1648.89    101.06 o 
  19   0   6     1637.32     1608.15    106.79 o 
  20   0   6       13.95      -40.42     40.42 o 
  21   0   6      277.46      245.74     86.16 o 
 -22   1   6       17.35       63.07     37.65 o 
 -21   1   6        7.58       44.23     25.50 o 
 -20   1   6       10.49       10.71     20.73 o 
 -19   1   6      116.76      138.43     23.07 o 
 -18   1   6      169.63      134.16     21.77 o 
 -17   1   6        3.35        1.85     18.01 o 
 -16   1   6      122.18      115.51     19.75 o 
 -15   1   6       46.04       56.82     17.64 o 
 -14   1   6       17.53       11.26     15.55 o 
 -13   1   6      277.03      298.54     19.90 o 
 -12   1   6     1056.31     1104.89     29.49 o 
 -11   1   6       50.07       40.22     13.04 o 
 -10   1   6     5264.23     5876.89     61.70 o 
  -9   1   6      378.73      413.35     17.04 o 
  -8   1   6      683.55      677.27     19.43 o 
  -7   1   6     3185.00     3223.41     54.48 o 
  -6   1   6      919.23     1051.90     20.81 o 
  -5   1   6     1133.76     1111.68     19.60 o 
  -4   1   6       29.42       22.19      8.50 o 
  -3   1   6    20210.62    21480.47    206.73 o 
  -2   1   6    23824.28    25941.17    173.12 o 
  -1   1   6      178.28      161.88      7.82 o 
   0   1   6     3977.03     4151.65     38.15 o 
   1   1   6     2777.15     3046.56     30.78 o 
   2   1   6     7557.62     7780.62     58.24 o 
   3   1   6    14034.89    14889.09    126.48 o 
   4   1   6     1998.03     1978.48     29.38 o 
   5   1   6      231.89      280.68     14.56 o 
   6   1   6       20.56       39.55     11.37 o 
   7   1   6        3.98       -4.82     10.92 o 
   8   1   6      430.04      522.21     22.68 o 
   9   1   6      828.03      808.37     26.27 o 
  10   1   6     1372.40     1467.13     51.54 o 
  11   1   6       76.56       80.61     12.64 o 
  12   1   6       27.79       12.95     13.03 o 
  13   1   6     1432.22     1476.72     56.96 o 
  14   1   6       59.23       77.08     20.15 o 
  15   1   6       33.21        6.50     19.29 o 
  16   1   6      228.46      248.84     30.00 o 
  17   1   6       32.39       33.03     26.36 o 
  18   1   6        0.49      -26.23     26.23 o 
  19   1   6        2.86       -1.87     27.85 o 
  20   1   6       13.64      -28.16     28.16 o 
  21   1   6      298.05      366.40     39.98 o 
 -22   2   6       24.79      -28.40     93.39 o 
 -21   2   6      202.51      158.37     42.17 o 
 -20   2   6        1.24        7.05     22.86 o 
 -19   2   6      173.48      191.43     24.20 o 
 -18   2   6      123.44       82.40     27.86 o 
 -17   2   6      130.94      117.30     20.15 o 
 -16   2   6      101.53      140.74     20.51 o 
 -15   2   6       40.55       30.93     19.35 o 
 -14   2   6      240.90      226.68     19.99 o 
 -13   2   6      205.44      165.58     18.11 o 
 -12   2   6      174.14      134.34     16.18 o 
 -11   2   6     1123.96     1127.62     28.57 o 
 -10   2   6     1261.53     1203.94     27.22 o 
  -9   2   6     1971.80     2052.34     32.56 o 
  -8   2   6     1725.74     1874.82     29.61 o 
  -7   2   6     2009.41     2103.16     30.37 o 
  -6   2   6     4531.12     4491.38     45.82 o 
  -5   2   6     4935.79     5029.68     48.33 o 
  -4   2   6    14171.55    14123.50    110.22 o 
  -3   2   6    13928.74    13554.28    105.47 o 
  -2   2   6    28881.66    28355.29    207.28 o 
  -1   2   6     6403.84     5684.60     50.34 o 
   0   2   6     1445.74      983.02     18.07 o 
   1   2   6    11064.45     9884.18     79.86 o 
   2   2   6      179.20       47.80      8.29 o 
   3   2   6      792.71      529.97     13.00 o 
   4   2   6     4124.71     3932.70     53.95 o 
   5   2   6       16.78       56.77     14.95 o 
   6   2   6    27470.72    28911.59    239.90 o 
   7   2   6     4612.77     4743.25     57.25 o 
   8   2   6     3842.09     3632.99     62.67 o 
   9   2   6     5574.85     5804.73     68.36 o 
  10   2   6      385.56      416.15     28.93 o 
  11   2   6     2726.18     2612.54     47.73 o 
  12   2   6     3603.56     3621.59     57.13 o 
  13   2   6       34.45       53.10     21.79 o 
  14   2   6      246.90      268.60     25.07 o 
  15   2   6      487.66      510.63     30.45 o 
  16   2   6      686.32      625.86     33.24 o 
  17   2   6     1110.12     1035.66     50.34 o 
  18   2   6     1070.63     1015.08     48.74 o 
  19   2   6     1253.50     1202.86     68.74 o 
  20   2   6      642.57      687.07     55.42 o 
 -21   3   6        7.14       51.70     34.67 o 
 -20   3   6       71.36       94.97     34.97 o 
 -19   3   6       25.43        3.33     25.47 o 
 -18   3   6        7.70      -13.20     21.45 o 
 -17   3   6      229.76      248.94     23.46 o 
 -16   3   6       84.20       69.29     19.11 o 
 -15   3   6       13.02       18.88     17.77 o 
 -14   3   6        8.29        4.49     16.39 o 
 -13   3   6      334.93      361.58     21.99 o 
 -12   3   6      555.36      605.60     24.44 o 
 -11   3   6     1030.30     1075.51     29.04 o 
 -10   3   6      487.32      525.42     21.65 o 
  -9   3   6      216.46      269.18     16.86 o 
  -8   3   6      903.31      968.69     24.14 o 
  -7   3   6     1076.46     1055.95     23.66 o 
  -6   3   6     4359.13     4562.53     61.59 o 
  -5   3   6      581.64      509.73     16.81 o 
  -4   3   6       10.75       64.64     12.21 o 
  -3   3   6     1077.56     1212.51     22.41 o 
  -2   3   6      954.26     1068.06     21.27 o 
  -1   3   6      766.63      828.47     19.32 o 
   0   3   6      364.13      429.04     14.59 o 
   1   3   6     6498.18     7417.29     65.51 o 
   2   3   6     1168.30     1302.43     22.61 o 
   3   3   6     7541.80     8266.98     72.05 o 
   4   3   6     1283.98     1632.01     25.40 o 
   5   3   6     2091.61     2168.59     37.11 o 
   6   3   6       14.71       20.70     12.22 o 
   7   3   6     1969.21     2040.93     36.93 o 
   8   3   6       16.78        3.34     13.38 o 
   9   3   6       20.72       12.59     14.84 o 
  10   3   6      714.36      692.72     27.83 o 
  11   3   6       73.46       80.13     18.28 o 
  12   3   6       26.62       24.06     17.93 o 
  13   3   6     1011.77      925.41     35.70 o 
  14   3   6     1791.18     1762.14     45.82 o 
  15   3   6        2.83      -19.94     19.94 o 
  16   3   6       19.82       49.31     23.53 o 
  17   3   6        0.88       16.34     25.39 o 
  18   3   6       16.89        8.51     33.79 o 
  19   3   6       19.12        6.47     35.18 o 
  20   3   6        0.23       -1.08     36.13 o 
 -21   4   6        4.38      -34.65     34.65 o 
 -20   4   6      156.79      135.83     39.57 o 
 -19   4   6        6.31       10.45     39.12 o 
 -18   4   6      250.18      211.06     31.07 o 
 -17   4   6       26.57      -21.66     21.66 o 
 -16   4   6      279.30      300.86     27.15 o 
 -15   4   6      260.28      312.06     35.95 o 
 -14   4   6      551.98      507.00     34.73 o 
 -13   4   6      309.55      278.76     21.23 o 
 -12   4   6       35.03       36.53     15.91 o 
 -11   4   6       82.91       91.89     17.34 o 
 -10   4   6     2952.82     2879.59     42.76 o 
  -9   4   6     3699.94     3600.64     46.35 o 
  -8   4   6     2470.35     2470.63     43.45 o 
  -7   4   6     4934.75     4856.77     53.37 o 
  -6   4   6     4224.70     4358.95     48.61 o 
  -5   4   6     1686.74     1643.05     28.19 o 
  -4   4   6     1060.42     1003.82     22.86 o 
  -3   4   6      613.80      831.30     21.58 o 
  -2   4   6     7823.45     7926.54     84.08 o 
  -1   4   6     3793.36     3604.61     41.08 o 
   0   4   6     1924.74     1698.21     27.78 o 
   1   4   6     5884.65     5463.80     54.82 o 
   2   4   6     5967.69     5496.14     55.19 o 
   3   4   6     3715.17     3325.63     42.78 o 
   4   4   6     2072.49     1760.72     28.73 o 
   5   4   6     9757.05     9495.57     84.53 o 
   6   4   6       17.98       36.20     10.53 o 
   7   4   6      659.31      671.19     28.05 o 
   8   4   6      989.83      906.50     22.36 o 
   9   4   6      541.17      556.81     25.03 o 
  10   4   6      269.01      287.77     22.09 o 
  11   4   6      610.29      666.42     29.51 o 
  12   4   6     1072.24     1121.29     38.13 o 
  13   4   6       29.65       68.17     21.20 o 
  14   4   6     1305.55     1216.03     50.10 o 
  15   4   6      688.89      663.31     41.61 o 
  16   4   6      561.61      581.61     41.10 o 
  17   4   6      531.35      548.59     40.87 o 
  18   4   6      151.40      189.49     33.23 o 
  19   4   6      239.20      244.23     57.92 o 
 -20   5   6      121.88      200.20     47.29 o 
 -19   5   6        2.67        2.21     35.23 o 
 -18   5   6      515.37      652.17     57.85 o 
 -17   5   6      640.42      655.91     86.20 o 
 -16   5   6       98.46       99.39     26.09 o 
 -15   5   6      290.75      346.97     42.93 o 
 -14   5   6      202.14      205.79     25.90 o 
 -13   5   6      690.58      712.69     45.85 o 
 -12   5   6      756.58      789.82     33.91 o 
 -11   5   6      537.00      533.27     28.90 o 
 -10   5   6     1155.55     1064.62     76.61 o 
  -9   5   6      770.04      877.52     32.50 o 
  -8   5   6     1427.06     1326.16     36.55 o 
  -7   5   6      191.09      241.43     21.40 o 
  -6   5   6     1324.68     1245.18     55.54 o 
  -5   5   6      141.29      158.06     13.38 o 
  -4   5   6     1981.67     2080.71     35.86 o 
  -3   5   6      890.95     1039.05     25.13 o 
  -2   5   6      106.07       62.80     12.47 o 
  -1   5   6       26.72       38.26     12.04 o 
   0   5   6       37.56       21.80     11.64 o 
   1   5   6      107.78       94.41     13.04 o 
   2   5   6      336.46      357.57     17.10 o 
   3   5   6      263.88      244.43     15.48 o 
   4   5   6      706.98      772.06     22.97 o 
   5   5   6        0.96      -11.14     11.14 o 
   6   5   6       14.50       35.98     12.79 o 
   7   5   6      214.33      217.37     15.22 o 
   8   5   6       98.61       93.85     13.36 o 
   9   5   6      278.01      246.12     26.98 o 
  10   5   6      109.42      115.18     23.81 o 
  11   5   6        6.34        8.53     22.57 o 
  12   5   6        7.75       -4.26     23.62 o 
  13   5   6        0.83      -16.81     23.25 o 
  14   5   6        0.19      -24.84     24.84 o 
  15   5   6       24.95      -12.17     26.63 o 
  16   5   6        2.45      -12.63     30.09 o 
  17   5   6       18.64       34.16     29.68 o 
  18   5   6       62.72       67.22     33.22 o 
 -19   6   6        9.35       20.78     37.45 o 
 -18   6   6       44.36       70.65     39.64 o 
 -17   6   6      164.54      168.45     41.52 o 
 -16   6   6      375.94      435.88     51.43 o 
 -15   6   6      331.53      259.70     30.04 o 
 -14   6   6      232.38      209.17     27.87 o 
 -13   6   6      123.87      133.40     24.61 o 
 -12   6   6      167.51      180.59     25.61 o 
 -11   6   6        2.87      -17.66     20.73 o 
 -10   6   6     1287.36     1233.28     40.78 o 
  -9   6   6     1617.15     1537.61     42.35 o 
  -8   6   6      489.52      504.79     41.44 o 
  -7   6   6      869.28      833.78     33.49 o 
  -6   6   6      840.95      878.52     32.91 o 
  -5   6   6      227.35      246.54     22.14 o 
  -4   6   6      378.12      388.37     18.10 o 
  -3   6   6      142.13      142.33     15.14 o 
  -2   6   6      444.87      404.05     21.71 o 
  -1   6   6       55.96       48.38     14.12 o 
   0   6   6       93.30       66.47     14.57 o 
   1   6   6      443.67      404.69     19.92 o 
   2   6   6      917.02      857.95     26.12 o 
   3   6   6      492.53      432.85     34.70 o 
   4   6   6     1410.14     1355.17     36.04 o 
   5   6   6      575.54      582.78     28.46 o 
   6   6   6      587.52      621.97     27.95 o 
   7   6   6      854.63      904.82     45.81 o 
   8   6   6      605.81      635.72     35.90 o 
   9   6   6      930.93      936.66     42.30 o 
  10   6   6     1185.73     1161.21     47.96 o 
  11   6   6     1495.71     1492.02     72.67 o 
  12   6   6      677.24      721.89     42.52 o 
  13   6   6      676.55      655.88     41.34 o 
  14   6   6      462.97      425.60     59.87 o 
  15   6   6      222.89      207.19     34.22 o 
  16   6   6      185.29       83.61     32.38 o 
  17   6   6      136.97      214.45     36.57 o 
 -17   7   6      169.58      161.55     43.29 o 
 -16   7   6      132.18      130.45     47.44 o 
 -15   7   6      266.67      354.70     46.17 o 
 -14   7   6       95.91       47.43     30.01 o 
 -13   7   6      314.70      365.84     31.96 o 
 -12   7   6       21.67       63.57     24.37 o 
 -11   7   6      229.58      274.40     31.45 o 
 -10   7   6      204.69      224.71     26.66 o 
  -9   7   6       75.00      115.91     23.79 o 
  -8   7   6      730.66      778.81     38.93 o 
  -7   7   6      522.23      459.57     30.18 o 
  -6   7   6      130.77      136.58     23.50 o 
  -5   7   6        7.80        3.38     20.37 o 
  -4   7   6        6.33       -5.71     19.62 o 
  -3   7   6      183.87      173.71     22.45 o 
  -2   7   6       10.18        7.85     15.24 o 
  -1   7   6     1258.19     1153.93     31.65 o 
   0   7   6      194.17      162.88     25.14 o 
   1   7   6      184.21      167.41     20.37 o 
   2   7   6       22.41       10.69     16.46 o 
   3   7   6       50.32       88.03     19.40 o 
   4   7   6      883.66      902.47     34.50 o 
   5   7   6      118.57      154.80     22.08 o 
   6   7   6      124.04      101.63     20.67 o 
   7   7   6      955.39      943.02     35.82 o 
   8   7   6       45.55       62.57     36.14 o 
   9   7   6       18.94        3.16     24.31 o 
  10   7   6       15.60       43.54     25.42 o 
  11   7   6       33.02        0.20     41.43 o 
  12   7   6       68.48       58.44     27.98 o 
  13   7   6      207.62      183.05     55.58 o 
  14   7   6        5.23       -8.32     28.91 o 
  15   7   6        0.76      -10.82     28.34 o 
  16   7   6        5.58        3.03     32.38 o 
 -16   8   6       12.43        3.03     38.50 o 
 -15   8   6        1.92      -24.05     37.04 o 
 -14   8   6       33.57       61.45     39.60 o 
 -13   8   6       49.33       60.81     31.53 o 
 -12   8   6       86.77       79.86     30.28 o 
 -11   8   6      155.59      147.45     27.29 o 
 -10   8   6       28.19       26.25     24.76 o 
  -9   8   6      107.40      161.74     27.51 o 
  -8   8   6       71.26       60.51     23.80 o 
  -7   8   6       90.62      104.15     24.64 o 
  -6   8   6       22.43       31.45     22.88 o 
  -5   8   6       39.28       45.39     23.68 o 
  -4   8   6      257.78      235.20     29.87 o 
  -3   8   6      182.96      166.69     24.93 o 
  -2   8   6       86.55      102.46     23.04 o 
  -1   8   6       44.66       24.26     22.61 o 
   0   8   6       26.00        0.23     19.71 o 
   1   8   6      815.78      837.35     34.02 o 
   2   8   6       44.92       20.43     20.31 o 
   3   8   6      648.32      691.57     32.45 o 
   4   8   6     2701.18     2586.36     54.03 o 
   5   8   6      374.54      378.68     28.48 o 
   6   8   6      516.13      488.98     31.12 o 
   7   8   6       19.92      -24.95     24.95 o 
   8   8   6        1.37      -23.61     23.61 o 
   9   8   6      100.98      126.82     29.32 o 
  10   8   6       13.40       11.34     27.60 o 
  11   8   6      109.28      122.42     31.39 o 
  12   8   6      216.41      314.39     53.16 o 
  13   8   6      419.53      393.16     40.51 o 
  14   8   6      323.85      357.56     41.42 o 
 -13   9   6      189.59      225.88     47.14 o 
 -12   9   6      105.55      114.26     35.50 o 
 -11   9   6      291.00      371.02     54.92 o 
 -10   9   6      192.44      188.83     42.34 o 
  -9   9   6      259.03      277.98     32.26 o 
  -8   9   6       49.86       30.80     26.02 o 
  -7   9   6      132.33      186.34     28.31 o 
  -6   9   6       34.05       56.30     40.70 o 
  -5   9   6      107.27       99.44     26.04 o 
  -4   9   6       89.72       93.13     25.61 o 
  -3   9   6      386.46      407.49     35.97 o 
  -2   9   6      152.71      137.06     29.92 o 
  -1   9   6      190.40      175.13     30.81 o 
   0   9   6      365.27      302.13     33.27 o 
   1   9   6      182.26      162.17     30.34 o 
   2   9   6      212.02      197.72     32.84 o 
   3   9   6       29.04        7.32     23.91 o 
   4   9   6        5.99      -22.14     22.14 o 
   5   9   6      275.14      292.46     29.31 o 
   6   9   6       22.61       42.56     27.48 o 
   7   9   6        1.41      -22.30     25.05 o 
   8   9   6       36.74       18.41     26.27 o 
   9   9   6        6.69      -26.95     26.95 o 
  10   9   6        0.82      -28.31     28.31 o 
  11   9   6        0.35      -15.83     40.51 o 
  12   9   6        0.45       11.76     34.28 o 
 -10  10   6       91.35       31.76     37.85 o 
  -9  10   6        0.41      -10.71     28.46 o 
  -8  10   6       13.67       43.39     30.03 o 
  -7  10   6        0.90       23.75     30.40 o 
  -6  10   6       33.01       -1.74     28.61 o 
  -5  10   6        0.42      -28.43     28.43 o 
  -4  10   6        5.02       -2.90     29.29 o 
  -3  10   6      669.50      662.98     43.74 o 
  -2  10   6      149.49      152.50     32.50 o 
  -1  10   6      287.19      288.86     39.45 o 
   0  10   6       13.27       36.96     29.86 o 
   1  10   6        0.83       -4.77     27.54 o 
   2  10   6        4.00       28.53     29.27 o 
   3  10   6       39.31       37.23     29.93 o 
   4  10   6        8.50       47.97     36.93 o 
   5  10   6       60.73       94.41     54.60 o 
   6  10   6       31.36       77.90     38.64 o 
   7  10   6       21.53        4.58     35.95 o 
   8  10   6       27.35        8.69     31.00 o 
   9  10   6       57.26       83.34     39.68 o 
  -5  11   6      111.43      150.60     75.30 o 
  -4  11   6       84.67      100.60     34.71 o 
  -3  11   6       32.94       22.03     31.76 o 
  -2  11   6      121.10      120.34     34.59 o 
  -1  11   6        0.72      -22.94     31.26 o 
   0  11   6        1.34      -31.02     31.02 o 
   1  11   6        7.17       55.31     41.25 o 
   2  11   6       73.65       55.86     33.50 o 
   3  11   6       41.12        9.58     37.07 o 
 -22   1   7       72.70       79.80     29.06 o 
 -21   1   7       89.42       98.01     26.67 o 
 -20   1   7      223.78      238.87     25.60 o 
 -19   1   7       26.06       79.38     21.37 o 
 -18   1   7       75.59       80.94     20.59 o 
 -17   1   7      245.14      215.87     26.85 o 
 -16   1   7      123.25       98.73     19.43 o 
 -15   1   7       95.55      109.10     18.39 o 
 -14   1   7      672.08      708.75     32.64 o 
 -13   1   7      181.36      210.27     18.48 o 
 -12   1   7     1122.20     1185.07     29.44 o 
 -11   1   7      446.40      515.25     20.69 o 
 -10   1   7       89.21       81.06     17.62 o 
  -9   1   7      612.30      592.81     19.55 o 
  -8   1   7     1541.99     1658.48     30.19 o 
  -7   1   7      355.51      475.64     15.76 o 
  -6   1   7     1365.82     1481.00     19.67 o 
  -5   1   7     3223.02     3510.92     42.26 o 
  -4   1   7     1675.57     1690.08     26.56 o 
  -3   1   7       60.85       66.08      9.74 o 
  -2   1   7    24731.77    27269.88    182.60 o 
  -1   1   7       42.35        7.96      7.02 o 
   0   1   7      354.85      531.50     14.15 o 
   1   1   7     4486.45     5364.43     47.62 o 
   2   1   7     5008.37     5833.62     46.79 o 
   3   1   7      347.01      469.57     10.74 o 
   4   1   7     2305.97     2506.82     35.19 o 
   5   1   7     1993.24     2040.89     44.17 o 
   6   1   7     4046.55     3995.12     49.11 o 
   7   1   7     4033.80     4072.96     51.15 o 
   8   1   7     1975.81     2007.69     36.12 o 
   9   1   7     2735.61     2799.97     44.08 o 
  10   1   7      387.02      361.30     15.49 o 
  11   1   7     3178.23     3148.84     41.51 o 
  12   1   7     1500.96     1540.90     49.45 o 
  13   1   7     1573.30     1377.35     38.14 o 
  14   1   7     1210.13     1172.19     38.22 o 
  15   1   7     1677.66     1723.89     52.05 o 
  16   1   7      840.44      796.40     41.64 o 
  17   1   7      821.22      759.53     42.50 o 
  18   1   7      810.22      828.82     69.30 o 
  19   1   7      642.17      652.39     44.15 o 
  20   1   7      326.14      400.96     51.95 o 
 -22   2   7       64.56       15.42     41.13 o 
 -21   2   7      112.59      170.53     50.99 o 
 -20   2   7      142.62      125.75     26.06 o 
 -19   2   7      316.26      322.77     26.48 o 
 -18   2   7       24.49       22.20     19.90 o 
 -17   2   7        1.01      -16.97     16.97 o 
 -16   2   7        9.05       19.88     17.47 o 
 -15   2   7      384.16      344.03     23.20 o 
 -14   2   7       76.31       90.96     17.34 o 
 -13   2   7     1989.15     1967.91     49.76 o 
 -12   2   7      718.18      646.18     24.25 o 
 -11   2   7     3243.60     3278.13     57.83 o 
 -10   2   7      439.96      472.30     19.34 o 
  -9   2   7      165.57      191.91     14.32 o 
  -8   2   7      741.30      735.69     25.32 o 
  -7   2   7      836.62      872.19     21.10 o 
  -6   2   7     4040.17     4279.18     46.66 o 
  -5   2   7     5645.63     6275.46     51.35 o 
  -4   2   7     9927.95    10484.05     77.69 o 
  -3   2   7       17.55       15.27      7.65 o 
  -2   2   7      230.27      231.83     15.28 o 
  -1   2   7     1048.36     1015.84     18.65 o 
   0   2   7     1628.54     1655.89     27.10 o 
   1   2   7     1670.72     1761.55     24.49 o 
   2   2   7     5113.59     5356.79     49.72 o 
   3   2   7     1292.45     1335.99     24.26 o 
   4   2   7     4375.16     4724.66     53.69 o 
   5   2   7      842.04      793.37     30.09 o 
   6   2   7     1100.42     1260.91     47.30 o 
   7   2   7        6.40       -0.76     12.00 o 
   8   2   7      346.04      379.14     20.09 o 
   9   2   7      831.31      771.13     27.34 o 
  10   2   7        7.02       -3.19     14.60 o 
  11   2   7      907.88      910.44     32.35 o 
  12   2   7     4860.95     4618.91     65.83 o 
  13   2   7     5970.09     5907.67     78.58 o 
  14   2   7      500.36      446.67     28.22 o 
  15   2   7      244.71      217.59     25.28 o 
  16   2   7      190.47      213.66     26.10 o 
  17   2   7       15.80      -17.34     26.09 o 
  18   2   7        2.11      -26.14     26.14 o 
  19   2   7       12.33       14.51     29.81 o 
  20   2   7       33.21      -35.25     35.25 o 
 -21   3   7       65.04       27.23     34.97 o 
 -20   3   7        3.43      -36.14     36.14 o 
 -19   3   7      227.75      252.19     31.94 o 
 -18   3   7      200.68      156.94     25.12 o 
 -17   3   7      124.80      108.74     20.81 o 
 -16   3   7       40.06       39.88     18.69 o 
 -15   3   7       39.03       27.89     17.38 o 
 -14   3   7      401.32      396.55     23.36 o 
 -13   3   7       11.39       17.21     15.75 o 
 -12   3   7     1226.87     1229.50     52.34 o 
 -11   3   7      571.92      598.57     27.20 o 
 -10   3   7       10.53       18.36     12.46 o 
  -9   3   7      941.11      984.78     25.33 o 
  -8   3   7      987.35      979.37     24.26 o 
  -7   3   7     1148.17     1036.00     23.36 o 
  -6   3   7      748.61      721.93     25.79 o 
  -5   3   7      203.42      244.27     13.18 o 
  -4   3   7        3.72       24.80      9.97 o 
  -3   3   7       77.83       86.04     10.64 o 
  -2   3   7        2.06       -3.95      8.85 o 
  -1   3   7      841.14     1054.27     22.16 o 
   0   3   7     1014.51     1218.28     36.44 o 
   1   3   7     2959.46     3461.72     38.69 o 
   2   3   7      412.38      556.62     17.00 o 
   3   3   7      969.33     1116.53     22.14 o 
   4   3   7     4456.99     4852.89     49.28 o 
   5   3   7       53.33       45.87     12.91 o 
   6   3   7        3.94        8.14     17.11 o 
   7   3   7      116.94       92.38     14.67 o 
   8   3   7     1145.38     1172.66     32.15 o 
   9   3   7       36.56       12.91     15.21 o 
  10   3   7       43.79       22.95     17.67 o 
  11   3   7     1472.29     1433.42     38.86 o 
  12   3   7      371.75      375.06     26.43 o 
  13   3   7       21.23       21.81     20.15 o 
  14   3   7      351.04      330.25     26.84 o 
  15   3   7       20.83      -20.46     20.46 o 
  16   3   7      279.92      300.45     28.62 o 
  17   3   7       99.86       80.71     29.68 o 
  18   3   7      494.23      485.32     48.23 o 
  19   3   7      269.95      217.86     41.69 o 
  20   3   7      229.17      245.44     44.41 o 
 -21   4   7       61.35       23.38     36.65 o 
 -20   4   7      222.38      273.27     44.05 o 
 -19   4   7       35.44       75.57     35.20 o 
 -18   4   7       79.57       45.32     27.35 o 
 -17   4   7      317.00      308.13     33.22 o 
 -16   4   7      105.08       83.37     23.40 o 
 -15   4   7      297.18      311.38     26.25 o 
 -14   4   7      183.78      178.09     20.26 o 
 -13   4   7       98.30      114.89     18.29 o 
 -12   4   7     1120.41     1112.21     31.57 o 
 -11   4   7      546.93      513.13     22.74 o 
 -10   4   7      456.63      471.71     21.18 o 
  -9   4   7      470.68      476.45     20.33 o 
  -8   4   7       11.05       28.32     12.20 o 
  -7   4   7      206.26      218.99     14.66 o 
  -6   4   7       58.85       59.21     11.58 o 
  -5   4   7      258.62      261.59     18.57 o 
  -4   4   7     9204.37     9464.90    110.09 o 
  -3   4   7      832.38      880.84     22.65 o 
  -2   4   7     3083.81     3354.65     40.61 o 
  -1   4   7      662.88      752.11     20.74 o 
   0   4   7     1232.83     1246.65     28.46 o 
   1   4   7     1322.24     1405.88     26.56 o 
   2   4   7      632.65      631.22     19.65 o 
   3   4   7      971.81      921.19     23.96 o 
   4   4   7      379.05      439.19     16.94 o 
   5   4   7      657.08      680.33     22.53 o 
   6   4   7      857.84      955.78     22.70 o 
   7   4   7       39.69       24.22     11.28 o 
   8   4   7       88.37      106.07     16.41 o 
   9   4   7      121.53      116.91     22.93 o 
  10   4   7       63.22       35.18     18.05 o 
  11   4   7      116.67      146.74     21.36 o 
  12   4   7      151.45      132.73     21.79 o 
  13   4   7      869.00      836.83     35.55 o 
  14   4   7       31.62        2.13     31.84 o 
  15   4   7        2.26      -24.96     24.96 o 
  16   4   7       17.09       27.86     27.66 o 
  17   4   7       15.17       25.96     28.95 o 
  18   4   7       45.80       33.63     34.96 o 
  19   4   7       18.33       12.41     36.00 o 
 -20   5   7        4.72      -10.63     35.45 o 
 -19   5   7        7.39       31.81     37.25 o 
 -18   5   7       75.26       65.97     35.58 o 
 -17   5   7       66.05       37.03     28.48 o 
 -16   5   7       28.89       -9.63     27.16 o 
 -15   5   7       23.30        2.53     22.81 o 
 -14   5   7        1.59       19.61     21.26 o 
 -13   5   7        4.32       11.75     20.05 o 
 -12   5   7        2.71        9.32     19.53 o 
 -11   5   7      740.67      745.62     32.63 o 
 -10   5   7      212.63      242.83     32.04 o 
  -9   5   7        0.01      -10.70     12.83 o 
  -8   5   7      704.17      651.57     28.22 o 
  -7   5   7      330.56      343.21     27.13 o 
  -6   5   7      347.85      373.12     17.52 o 
  -5   5   7       47.36       32.75     12.33 o 
  -4   5   7       59.90       77.94     12.57 o 
  -3   5   7       62.69       49.35     12.54 o 
  -2   5   7       43.27       61.07     12.97 o 
  -1   5   7      842.69      966.28     25.55 o 
   0   5   7       73.63       63.43     12.84 o 
   1   5   7      547.23      607.17     20.78 o 
   2   5   7       13.13       14.08     11.93 o 
   3   5   7      155.82      168.54     17.94 o 
   4   5   7      284.56      340.32     20.96 o 
   5   5   7      496.87      517.71     24.84 o 
   6   5   7      320.65      321.60     17.38 o 
   7   5   7        8.23       14.88     12.26 o 
   8   5   7      147.15      143.84     17.86 o 
   9   5   7      377.67      377.54     31.34 o 
  10   5   7      138.90      139.73     26.21 o 
  11   5   7      692.24      660.15     38.26 o 
  12   5   7      812.97      879.37     52.01 o 
  13   5   7      564.42      586.09     51.91 o 
  14   5   7      488.04      406.12     36.71 o 
  15   5   7      245.20      280.12     37.63 o 
  16   5   7      197.91      131.89     31.71 o 
  17   5   7      138.75      109.91     32.81 o 
  18   5   7      150.75      197.79     36.67 o 
 -19   6   7       36.02      -14.20     37.02 o 
 -18   6   7       94.22       95.12     40.03 o 
 -17   6   7      294.80      304.22     45.69 o 
 -16   6   7      551.16      490.29     40.66 o 
 -15   6   7      323.99      330.09     37.59 o 
 -14   6   7      240.56      271.39     35.23 o 
 -13   6   7       91.11       49.32     23.18 o 
 -12   6   7      706.49      713.60     35.31 o 
 -11   6   7       30.09       21.53     21.32 o 
 -10   6   7       37.26        7.58     20.18 o 
  -9   6   7     1468.22     1609.66     42.97 o 
  -8   6   7       35.66       41.34     20.21 o 
  -7   6   7     1116.88     1097.61     37.20 o 
  -6   6   7      356.46      391.84     25.75 o 
  -5   6   7      734.92      762.65     24.06 o 
  -4   6   7        7.18       -0.25     12.42 o 
  -3   6   7       26.18       11.04     13.64 o 
  -2   6   7       99.11       92.42     15.23 o 
  -1   6   7      260.54      299.78     18.84 o 
   0   6   7      617.16      635.93     24.93 o 
   1   6   7     1469.97     1489.29     32.33 o 
   2   6   7        8.03        1.10     20.55 o 
   3   6   7      359.23      347.49     19.48 o 
   4   6   7      135.82      138.58     19.25 o 
   5   6   7      563.82      528.35     22.08 o 
   6   6   7      422.30      381.85     24.05 o 
   7   6   7      532.81      572.01     32.98 o 
   8   6   7      257.00      252.84     28.42 o 
   9   6   7      202.39      167.46     27.09 o 
  10   6   7      261.74      270.17     30.88 o 
  11   6   7      157.84      213.79     30.45 o 
  12   6   7       54.12       55.27     29.03 o 
  13   6   7      326.03      351.13     36.70 o 
  14   6   7       30.68       19.55     28.66 o 
  15   6   7        8.34       -5.51     28.00 o 
  16   6   7       25.56       77.20     31.83 o 
  17   6   7       54.91       89.80     33.68 o 
 -17   7   7       24.17       60.55     39.37 o 
 -16   7   7       76.53       26.54     36.97 o 
 -15   7   7       94.91       42.01     45.76 o 
 -14   7   7       98.38      137.30     32.59 o 
 -13   7   7      223.58      208.59     33.56 o 
 -12   7   7      132.84      126.06     26.29 o 
 -11   7   7        1.97       29.62     22.99 o 
 -10   7   7      249.18      240.45     31.75 o 
  -9   7   7       99.63      115.49     27.75 o 
  -8   7   7      206.27      220.96     25.85 o 
  -7   7   7        3.68      -11.49     20.66 o 
  -6   7   7        7.11        6.16     23.37 o 
  -5   7   7       73.64       54.78     21.36 o 
  -4   7   7        6.52       16.82     20.64 o 
  -3   7   7      294.29      255.59     19.60 o 
  -2   7   7      654.96      647.94     25.73 o 
  -1   7   7      265.03      277.67     20.44 o 
   0   7   7      127.17      152.58     19.08 o 
   1   7   7      108.04      140.95     18.31 o 
   2   7   7      167.75      147.06     18.35 o 
   3   7   7      166.49      179.14     23.00 o 
   4   7   7      803.49      809.69     32.98 o 
   5   7   7      233.70      284.70     24.34 o 
   6   7   7     1076.03     1062.46     37.28 o 
   7   7   7       30.67       18.29     23.99 o 
   8   7   7        2.11      -14.59     23.77 o 
   9   7   7      254.39      247.49     31.44 o 
  10   7   7      158.12      205.82     36.91 o 
  11   7   7      190.01      191.91     32.31 o 
  12   7   7      310.07      311.54     35.87 o 
  13   7   7       46.64       44.01     34.62 o 
  14   7   7      105.32      118.23     55.91 o 
  15   7   7      138.85      118.12     34.62 o 
  16   7   7       74.29       59.69     69.43 o 
 -16   8   7       95.81      132.32     43.99 o 
 -15   8   7       70.41      -28.44     44.03 o 
 -14   8   7      251.21      307.57     38.58 o 
 -13   8   7       98.61       73.98     31.87 o 
 -12   8   7      392.76      395.01     39.19 o 
 -11   8   7       18.68       -1.60     25.13 o 
 -10   8   7      272.88      338.75     31.92 o 
  -9   8   7      479.17      508.66     34.24 o 
  -8   8   7      208.47      258.46     37.05 o 
  -7   8   7      682.41      696.67     44.13 o 
  -6   8   7      864.56      876.86     38.63 o 
  -5   8   7      710.94      685.95     35.40 o 
  -4   8   7     1024.32     1015.03     40.17 o 
  -3   8   7      846.42      825.06     36.59 o 
  -2   8   7      700.05      695.89     33.79 o 
  -1   8   7      612.02      564.40     31.42 o 
   0   8   7      334.45      360.76     29.13 o 
   1   8   7      791.47      810.35     34.01 o 
   2   8   7       74.50       51.82     23.59 o 
   3   8   7       62.47       64.14     22.24 o 
   4   8   7     1247.67     1175.05     40.94 o 
   5   8   7      374.75      333.19     27.85 o 
   6   8   7      499.61      483.21     48.68 o 
   7   8   7      214.74      166.05     30.04 o 
   8   8   7      144.85      119.64     37.86 o 
   9   8   7       78.21       94.11     29.32 o 
  10   8   7       24.37      -27.21     27.21 o 
  11   8   7      137.29      100.17     32.20 o 
  12   8   7      370.79      389.48     40.43 o 
  13   8   7       55.82       22.51     31.50 o 
  14   8   7       18.49        3.18     32.36 o 
 -13   9   7        0.99      -17.61     40.27 o 
 -12   9   7      195.48      204.23     38.84 o 
 -11   9   7        8.55       56.51     35.00 o 
 -10   9   7       21.51       18.12     32.44 o 
  -9   9   7       16.71        5.55     26.40 o 
  -8   9   7        1.14      -11.55     24.78 o 
  -7   9   7        4.71       18.95     24.87 o 
  -6   9   7        1.94       15.78     24.59 o 
  -5   9   7        4.30       29.49     26.60 o 
  -4   9   7        3.88       19.46     27.33 o 
  -3   9   7        0.08       12.61     26.14 o 
  -2   9   7       13.54       32.82     27.18 o 
  -1   9   7        0.32       -0.27     25.81 o 
   0   9   7        0.85      -13.02     28.52 o 
   1   9   7       26.79       60.66     27.73 o 
   2   9   7       13.43        4.39     26.45 o 
   3   9   7       16.81        1.79     22.54 o 
   4   9   7       15.63      -22.74     22.74 o 
   5   9   7      350.91      404.65     54.89 o 
   6   9   7       33.65       25.01     38.56 o 
   7   9   7       30.13       -4.02     27.44 o 
   8   9   7       99.48      113.22     38.69 o 
   9   9   7       26.41       19.59     29.82 o 
  10   9   7       65.46       68.40     47.23 o 
  11   9   7       19.03       -4.27     31.40 o 
 -10  10   7      175.74      222.43     39.10 o 
  -9  10   7       52.82       14.22     33.58 o 
  -8  10   7        6.12       78.42     32.05 o 
  -7  10   7       26.86       22.85     30.31 o 
  -6  10   7      159.26      160.61     33.91 o 
  -5  10   7       86.18      114.38     31.29 o 
  -4  10   7      404.59      356.48     38.60 o 
  -3  10   7      523.79      506.68     41.43 o 
  -2  10   7      241.61      281.69     36.01 o 
  -1  10   7      332.56      353.48     37.87 o 
   0  10   7       97.60      130.35     31.54 o 
   1  10   7      110.75      144.66     33.04 o 
   2  10   7       57.60       53.20     31.11 o 
   3  10   7       47.24       47.75     30.86 o 
   4  10   7      375.34      434.94     48.04 o 
   5  10   7       80.64      152.04     41.96 o 
   6  10   7      148.97      190.95     42.03 o 
   7  10   7       92.15       99.34     40.33 o 
   8  10   7       28.64      -12.37     29.83 o 
  -4  11   7       10.79       42.50     39.11 o 
  -3  11   7        5.45      -23.79     31.02 o 
  -2  11   7       23.52       63.84     33.13 o 
  -1  11   7        0.17        8.99     30.53 o 
   0  11   7        0.62      -29.76     29.76 o 
   1  11   7        0.01       -6.64     43.90 o 
   2  11   7       75.18       60.71     40.05 o 
 -22   0   8      675.73      655.13     92.47 o 
 -21   0   8      924.57      975.27    111.19 o 
 -20   0   8      989.22     1075.50     55.55 o 
 -19   0   8      915.19      939.34     51.70 o 
 -18   0   8      681.69      789.80     46.51 o 
 -17   0   8     1503.27     1543.85     55.28 o 
 -16   0   8     1591.98     1671.34     84.86 o 
 -15   0   8     1428.04     1406.88     81.15 o 
 -14   0   8     1589.04     1613.91     86.74 o 
 -13   0   8     3272.40     3269.50     82.66 o 
 -12   0   8     4099.16     4096.60     85.03 o 
 -11   0   8     4434.14     4330.94     85.21 o 
 -10   0   8      522.08      495.99     27.32 o 
  -9   0   8     1533.33     1386.88     62.75 o 
  -8   0   8      697.94      800.84     27.93 o 
  -7   0   8     3026.08     2504.33     44.19 o 
  -6   0   8      166.88      105.71     12.57 o 
  -5   0   8    25551.28    26243.04    234.79 o 
  -4   0   8      697.66      685.50     15.46 o 
  -3   0   8      377.73      387.03     21.37 o 
  -2   0   8      147.82      155.63     12.76 o 
  -1   0   8     4542.68     4167.55     61.00 o 
   0   0   8      862.46     1187.12     47.38 o 
   1   0   8     8299.16     9721.02    110.99 o 
   2   0   8       42.26       37.22     11.99 o 
   3   0   8     5975.05     6509.26     81.27 o 
   4   0   8     6213.72     6289.90     80.43 o 
   5   0   8      102.39      146.13     18.46 o 
   6   0   8      360.85      334.85     18.88 o 
   7   0   8      150.62      136.35     15.61 o 
   8   0   8       78.93      146.87     17.38 o 
   9   0   8      399.04      514.02     45.98 o 
  10   0   8       82.47       61.00     22.82 o 
  11   0   8       44.23       31.58     19.16 o 
  12   0   8     2217.13     2189.06     91.15 o 
  13   0   8       91.56      105.16     59.89 o 
  14   0   8      158.42      153.56     36.21 o 
  15   0   8      297.52      302.65     49.39 o 
  16   0   8       82.33       89.85     64.07 o 
  17   0   8        4.97       -6.00     37.28 o 
  18   0   8       41.31       92.64     43.97 o 
  19   0   8       98.32      114.38     45.28 o 
  20   0   8       19.60      -50.49     50.49 o 
 -22   1   8        0.13       -5.47     34.59 o 
 -21   1   8        1.61       13.05     23.62 o 
 -20   1   8      112.49      124.14     31.12 o 
 -19   1   8        2.54      -19.45     19.45 o 
 -18   1   8       50.62       53.90     21.29 o 
 -17   1   8        8.32      -16.96     17.82 o 
 -16   1   8        0.03        5.66     17.47 o 
 -15   1   8      189.05      211.19     20.28 o 
 -14   1   8      417.38      415.28     23.13 o 
 -13   1   8       41.46       56.20     15.33 o 
 -12   1   8      380.02      410.83     20.18 o 
 -11   1   8       87.86      117.34     14.39 o 
 -10   1   8      383.73      407.14     17.68 o 
  -9   1   8     2096.39     2153.77     32.33 o 
  -8   1   8      439.69      444.39     15.87 o 
  -7   1   8      253.06      262.62     12.32 o 
  -6   1   8       41.43       42.80      6.10 o 
  -5   1   8    13422.95    14261.07    125.63 o 
  -4   1   8      333.01      332.94     14.84 o 
  -3   1   8     3595.66     3976.44     44.44 o 
  -2   1   8        0.27        6.30      5.99 o 
  -1   1   8      250.54      213.68     11.23 o 
   0   1   8     3058.14     3053.73     32.48 o 
   1   1   8     8049.72     8052.69     67.44 o 
   2   1   8      764.99      840.82     19.62 o 
   3   1   8     1569.31     1770.24     21.12 o 
   4   1   8     4729.63     5431.78     58.78 o 
   5   1   8       56.02       69.26     12.19 o 
   6   1   8      318.41      333.91     17.20 o 
   7   1   8        3.18        1.97     11.72 o 
   8   1   8      278.10      268.45     19.19 o 
   9   1   8        0.70       14.61     14.08 o 
  10   1   8       19.74       31.08     15.68 o 
  11   1   8     1613.26     1540.87     37.17 o 
  12   1   8        2.64       17.18     17.94 o 
  13   1   8        6.50        2.96     18.23 o 
  14   1   8        0.85      -18.06     18.06 o 
  15   1   8        3.67        1.95     22.94 o 
  16   1   8        0.22       -4.54     24.57 o 
  17   1   8       25.11       -5.54     31.50 o 
  18   1   8      176.22      160.68     31.81 o 
  19   1   8        8.20       -6.39     29.53 o 
  20   1   8        0.37       10.46     37.06 o 
 -22   2   8      241.36      239.72     42.41 o 
 -21   2   8      218.84      130.46     31.26 o 
 -20   2   8      575.25      682.43     37.77 o 
 -19   2   8      248.73      302.57     29.24 o 
 -18   2   8      461.85      511.57     31.63 o 
 -17   2   8     1131.43     1157.99     36.50 o 
 -16   2   8       92.92      125.07     19.70 o 
 -15   2   8      537.78      557.87     26.53 o 
 -14   2   8     1371.75     1413.19     35.12 o 
 -13   2   8     1013.13      991.86     36.59 o 
 -12   2   8     5107.38     4956.50     62.69 o 
 -11   2   8     4489.10     4359.59     53.06 o 
 -10   2   8     2139.00     2167.16     35.60 o 
  -9   2   8     3974.37     3827.78     45.49 o 
  -8   2   8     1578.95     1440.58     33.21 o 
  -7   2   8     3808.20     4106.99     44.48 o 
  -6   2   8       17.63       28.79      7.24 o 
  -5   2   8       77.81       33.23      6.23 o 
  -4   2   8     2022.54     1805.41     24.57 o 
  -3   2   8       90.13      104.98     11.39 o 
  -2   2   8     1972.66     2215.31     27.56 o 
  -1   2   8      886.24      973.76     21.80 o 
   0   2   8     2630.52     3083.50     34.49 o 
   1   2   8      178.57      287.39     12.68 o 
   2   2   8     1758.44     2043.40     27.69 o 
   3   2   8      426.01      524.30     15.15 o 
   4   2   8        4.46       -4.53     11.63 o 
   5   2   8        8.34       16.69     18.13 o 
   6   2   8        0.09       -8.34     12.00 o 
   7   2   8       19.26       24.85     12.73 o 
   8   2   8        1.84       -6.39     13.42 o 
   9   2   8      106.66       92.13     16.46 o 
  10   2   8      716.70      747.33     28.44 o 
  11   2   8      363.06      340.06     24.12 o 
  12   2   8      501.80      528.96     44.49 o 
  13   2   8      469.19      427.60     27.33 o 
  14   2   8        3.52        0.40     19.72 o 
  15   2   8       62.17       52.49     22.32 o 
  16   2   8       31.83       28.08     26.01 o 
  17   2   8       63.27       54.09     28.38 o 
  18   2   8       39.03       61.02     29.15 o 
  19   2   8      320.14      338.24     53.45 o 
  20   2   8      172.68      186.88     43.54 o 
 -21   3   8      378.96      453.32     56.65 o 
 -20   3   8       48.54       27.38     27.57 o 
 -19   3   8       14.87       21.23     26.55 o 
 -18   3   8      118.31      113.97     28.10 o 
 -17   3   8       99.78       82.26     23.83 o 
 -16   3   8        0.62        5.15     17.76 o 
 -15   3   8        1.99       -1.05     16.93 o 
 -14   3   8      285.07      280.98     21.73 o 
 -13   3   8       70.21       44.14     16.79 o 
 -12   3   8     6180.00     6397.65     71.29 o 
 -11   3   8        2.23       22.75     14.12 o 
 -10   3   8       42.97       52.89     13.50 o 
  -9   3   8      108.16       92.60     13.42 o 
  -8   3   8       59.05       73.69     14.91 o 
  -7   3   8      485.39      482.89     17.48 o 
  -6   3   8       25.54       29.20     10.06 o 
  -5   3   8     1149.81     1207.70     25.89 o 
  -4   3   8     4117.05     4352.36     46.22 o 
  -3   3   8     6797.37     6778.22     62.77 o 
  -2   3   8     5577.23     5931.82     56.74 o 
  -1   3   8      937.05      899.38     21.07 o 
   0   3   8     1949.91     2014.96     29.37 o 
   1   3   8     1535.92     1476.84     25.12 o 
   2   3   8      339.84      398.19     15.45 o 
   3   3   8      214.49      214.16     12.95 o 
   4   3   8     2112.52     2217.25     30.71 o 
   5   3   8      607.90      651.93     31.98 o 
   6   3   8      194.26      240.48     17.84 o 
   7   3   8       32.60       22.38     14.29 o 
   8   3   8       91.76       91.63     16.28 o 
   9   3   8      132.17      108.24     18.53 o 
  10   3   8      224.07      260.09     21.97 o 
  11   3   8      720.80      763.40     38.34 o 
  12   3   8       65.72       57.56     19.98 o 
  13   3   8      241.30      217.59     24.63 o 
  14   3   8       86.54       57.25     22.24 o 
  15   3   8       60.48       38.83     23.22 o 
  16   3   8        0.60      -23.69     23.69 o 
  17   3   8       76.90       54.18     33.95 o 
  18   3   8        5.93      -10.91     33.83 o 
  19   3   8       17.13      -22.80     33.59 o 
 -21   4   8      106.12      108.04     73.56 o 
 -20   4   8       55.40       63.11     36.17 o 
 -19   4   8      291.31      334.54     37.44 o 
 -18   4   8      243.19      307.51     34.35 o 
 -17   4   8      597.62      648.76     39.90 o 
 -16   4   8      391.12      379.59     33.45 o 
 -15   4   8       39.29       70.06     21.31 o 
 -14   4   8      155.70      193.13     25.13 o 
 -13   4   8       60.01       75.89     17.61 o 
 -12   4   8      128.29      142.50     18.61 o 
 -11   4   8      865.95      839.63     27.59 o 
 -10   4   8      539.47      562.47     36.43 o 
  -9   4   8      647.44      605.07     22.13 o 
  -8   4   8       33.81       22.43     12.33 o 
  -7   4   8      278.19      243.08     16.59 o 
  -6   4   8      168.74      138.09     13.47 o 
  -5   4   8     1123.80     1179.53     36.33 o 
  -4   4   8    27599.25    27853.10    212.93 o 
  -3   4   8       34.35       42.55     11.55 o 
  -2   4   8      389.03      375.72     16.58 o 
  -1   4   8     1960.17     2114.53     32.05 o 
   0   4   8        2.75       -0.31     13.09 o 
   1   4   8      584.40      687.48     20.85 o 
   2   4   8      568.03      653.84     20.35 o 
   3   4   8      483.05      539.26     26.59 o 
   4   4   8     4151.24     4130.63     47.21 o 
   5   4   8      224.00      202.58     23.86 o 
   6   4   8     3495.65     3684.25     44.00 o 
   7   4   8       69.51       88.58     15.66 o 
   8   4   8      151.82      123.25     19.26 o 
   9   4   8        2.83       12.95     16.39 o 
  10   4   8       12.18        7.26     17.72 o 
  11   4   8       84.28       86.77     20.71 o 
  12   4   8        0.24       14.38     19.09 o 
  13   4   8      385.16      344.97     28.09 o 
  14   4   8        1.30       23.10     26.19 o 
  15   4   8      135.75      139.25     29.69 o 
  16   4   8        0.67      -25.78     25.78 o 
  17   4   8      129.02      149.07     32.41 o 
  18   4   8       24.62      -34.61     34.61 o 
  19   4   8       10.10      -13.75     35.37 o 
 -20   5   8       39.94       -9.36     36.27 o 
 -19   5   8       87.60       58.53     38.35 o 
 -18   5   8        0.48      -27.99     27.99 o 
 -17   5   8       22.84       37.81     47.20 o 
 -16   5   8       24.57       26.59     27.47 o 
 -15   5   8       63.16       77.81     27.31 o 
 -14   5   8       59.42       69.13     24.20 o 
 -13   5   8       53.51       38.72     21.05 o 
 -12   5   8        4.35       42.36     20.01 o 
 -11   5   8      234.99      230.38     23.71 o 
 -10   5   8      477.79      472.42     27.19 o 
  -9   5   8        3.73       34.20     14.15 o 
  -8   5   8      190.19      177.76     16.31 o 
  -7   5   8       17.39        6.97     12.70 o 
  -6   5   8      127.61      144.09     14.75 o 
  -5   5   8     1893.06     1898.62     33.55 o 
  -4   5   8      338.85      366.35     18.08 o 
  -3   5   8      270.58      238.71     17.65 o 
  -2   5   8      651.04      697.95     22.75 o 
  -1   5   8       12.41       29.34     12.40 o 
   0   5   8      118.47      113.92     14.29 o 
   1   5   8       16.53       26.56     12.52 o 
   2   5   8       61.76       39.54     13.08 o 
   3   5   8     1721.45     1852.59     33.26 o 
   4   5   8     2595.38     2772.42     40.07 o 
   5   5   8      357.56      406.67     19.04 o 
   6   5   8      729.41      796.94     24.49 o 
   7   5   8     2091.02     2050.44     36.06 o 
   8   5   8      891.94      836.91     30.99 o 
   9   5   8     1060.89     1036.72     41.23 o 
  10   5   8      234.10      242.18     28.30 o 
  11   5   8      866.89      853.32     42.96 o 
  12   5   8       98.37       92.37     27.50 o 
  13   5   8      451.41      520.95     39.39 o 
  14   5   8      168.57      123.19     29.43 o 
  15   5   8      103.81      119.69     39.75 o 
  16   5   8       59.17       39.30     43.11 o 
  17   5   8       47.47        5.32     30.36 o 
  18   5   8      133.95       43.54     48.63 o 
 -19   6   8       90.84      128.70     41.44 o 
 -18   6   8       54.24       22.18     37.99 o 
 -17   6   8      252.67      257.08     44.10 o 
 -16   6   8      326.80      261.87     35.68 o 
 -15   6   8      303.54      290.97     35.56 o 
 -14   6   8      182.75      124.52     30.35 o 
 -13   6   8      528.97      471.26     32.00 o 
 -12   6   8      153.81      140.18     24.65 o 
 -11   6   8      270.81      264.95     26.50 o 
 -10   6   8      624.03      637.83     32.07 o 
  -9   6   8       54.08       40.10     20.91 o 
  -8   6   8        1.85      -18.64     18.64 o 
  -7   6   8      277.18      265.03     24.39 o 
  -6   6   8      398.76      420.53     26.49 o 
  -5   6   8      655.67      634.35     24.07 o 
  -4   6   8        5.20       28.75     16.27 o 
  -3   6   8      416.54      423.57     20.90 o 
  -2   6   8        7.99        9.77     13.66 o 
  -1   6   8       27.94       20.59     14.38 o 
   0   6   8       45.23       26.86     16.51 o 
   1   6   8       11.33       38.63     14.86 o 
   2   6   8        6.69       -2.91     14.49 o 
   3   6   8     3386.48     3421.46     47.76 o 
   4   6   8      313.32      287.32     19.25 o 
   5   6   8       11.87        2.05     15.55 o 
   6   6   8      255.01      247.08     22.02 o 
   7   6   8      280.64      260.41     27.74 o 
   8   6   8      162.41      190.79     30.19 o 
   9   6   8        0.20      -22.03     22.03 o 
  10   6   8       26.02       41.34     25.01 o 
  11   6   8        1.95      -23.42     23.42 o 
  12   6   8       40.99       45.66     27.81 o 
  13   6   8       90.63       60.19     29.03 o 
  14   6   8       24.52       48.20     29.77 o 
  15   6   8        4.70       24.30     29.89 o 
  16   6   8        0.45      -28.34     28.34 o 
  17   6   8       47.56       17.83     31.78 o 
 -17   7   8      268.74      277.74     45.95 o 
 -16   7   8       31.98      -18.24     35.93 o 
 -15   7   8      242.41      260.90     36.68 o 
 -14   7   8        6.63       26.15     29.52 o 
 -13   7   8      449.52      444.56     39.01 o 
 -12   7   8       67.97       69.50     28.44 o 
 -11   7   8       57.47       52.57     23.80 o 
 -10   7   8      208.97      289.92     34.22 o 
  -9   7   8      579.19      535.21     32.80 o 
  -8   7   8       13.56      -18.81     20.10 o 
  -7   7   8      539.07      505.69     30.76 o 
  -6   7   8      192.49      211.35     24.76 o 
  -5   7   8       32.97       78.00     23.85 o 
  -4   7   8      631.64      562.42     53.16 o 
  -3   7   8      567.74      531.50     24.44 o 
  -2   7   8      389.87      397.56     23.12 o 
  -1   7   8      573.16      591.72     25.74 o 
   0   7   8      297.05      309.19     21.71 o 
   1   7   8      939.03      973.35     31.09 o 
   2   7   8     1328.52     1394.98     34.94 o 
   3   7   8       88.73       92.16     20.45 o 
   4   7   8      474.96      450.35     27.71 o 
   5   7   8      237.79      220.97     23.51 o 
   6   7   8       59.02        4.10     30.97 o 
   7   7   8      741.88      707.03     38.67 o 
   8   7   8      408.53      383.98     33.66 o 
   9   7   8      213.59      236.17     32.76 o 
  10   7   8       45.18       42.55     41.14 o 
  11   7   8       28.21       12.58     29.23 o 
  12   7   8      510.89      431.79     39.92 o 
  13   7   8      114.31      116.93     32.25 o 
  14   7   8      258.35      177.88     35.74 o 
  15   7   8      338.12      335.59     40.32 o 
 -16   8   8        6.49       10.13     58.13 o 
 -15   8   8       47.29       59.73     39.90 o 
 -14   8   8      180.40      169.55     35.86 o 
 -13   8   8       33.98       16.45     31.85 o 
 -12   8   8       53.31       64.71     31.81 o 
 -11   8   8       43.80       22.46     29.82 o 
 -10   8   8      193.77      211.78     29.31 o 
  -9   8   8      317.82      344.12     31.47 o 
  -8   8   8      165.08      182.11     27.41 o 
  -7   8   8      265.38      261.93     28.46 o 
  -6   8   8       13.17       23.19     23.38 o 
  -5   8   8       39.89       52.62     23.13 o 
  -4   8   8       25.84        9.22     21.54 o 
  -3   8   8       23.62       47.78     22.31 o 
  -2   8   8        3.61       -4.84     21.60 o 
  -1   8   8        0.46       -9.72     25.06 o 
   0   8   8       25.01       51.40     20.65 o 
   1   8   8       42.58       64.61     21.48 o 
   2   8   8        6.10      -16.16     19.88 o 
   3   8   8      139.43      189.06     25.03 o 
   4   8   8      248.42      190.04     25.26 o 
   5   8   8        1.81      -23.03     23.03 o 
   6   8   8        0.11      -24.01     24.01 o 
   7   8   8        0.45        1.88     25.45 o 
   8   8   8       23.17      -11.12     25.78 o 
   9   8   8        0.84       18.47     27.39 o 
  10   8   8        0.07      -26.39     26.39 o 
  11   8   8        9.67       11.77     29.73 o 
  12   8   8      186.88      153.09     34.22 o 
  13   8   8       13.18       26.45     31.99 o 
 -13   9   8        1.07      -10.32     34.08 o 
 -12   9   8       11.33       23.40     38.39 o 
 -11   9   8      113.39      110.61     34.05 o 
 -10   9   8      176.44      142.67     34.49 o 
  -9   9   8      185.34      176.89     34.43 o 
  -8   9   8      446.24      480.82     35.86 o 
  -7   9   8      532.84      500.75     35.74 o 
  -6   9   8      413.78      465.53     35.75 o 
  -5   9   8      404.66      361.53     32.27 o 
  -4   9   8     1288.80     1177.96     49.77 o 
  -3   9   8       88.16      136.03     33.16 o 
  -2   9   8      390.82      329.34     34.07 o 
  -1   9   8      170.30      145.62     30.22 o 
   0   9   8       95.39       95.38     42.61 o 
   1   9   8      258.55      307.04     34.26 o 
   2   9   8       17.98       29.29     27.06 o 
   3   9   8      212.18      216.16     27.37 o 
   4   9   8      802.73      753.23     75.32 o 
   5   9   8      458.69      446.80     37.53 o 
   6   9   8      396.91      463.30     57.20 o 
   7   9   8       94.09       50.18     30.24 o 
   8   9   8      154.70      109.51     32.31 o 
   9   9   8       55.64       98.86     31.91 o 
  10   9   8       11.77        3.85     38.86 o 
  11   9   8        1.37       -2.40     30.76 o 
 -10  10   8        2.29       43.35     34.53 o 
  -9  10   8        3.70      -40.78     40.78 o 
  -8  10   8        0.79       -9.54     42.59 o 
  -7  10   8        0.71      -24.22     29.55 o 
  -6  10   8        0.42       14.59     29.67 o 
  -5  10   8        4.42       30.05     30.18 o 
  -4  10   8       98.15       82.41     30.79 o 
  -3  10   8      108.29       51.63     31.31 o 
  -2  10   8       84.42      107.18     32.12 o 
  -1  10   8      195.56      121.77     32.52 o 
   0  10   8       98.27      116.11     40.28 o 
   1  10   8      108.07      103.98     31.29 o 
   2  10   8       81.48       58.89     32.31 o 
   3  10   8        0.09      -24.58     33.96 o 
   4  10   8      470.49      504.38     50.37 o 
   5  10   8      550.80      474.14     50.06 o 
   6  10   8       47.33      -16.88     35.37 o 
   7  10   8       41.30       35.41     38.95 o 
   8  10   8       77.63       53.01     41.21 o 
  -3  11   8       13.76       31.91     52.71 o 
  -2  11   8       33.84       38.67     33.81 o 
  -1  11   8       35.35       74.61     33.88 o 
   0  11   8       82.90      110.89     34.95 o 
   1  11   8      150.20      136.95     67.81 o 
 -22   1   9      700.37      788.98     49.14 o 
 -21   1   9      793.91      779.16     46.94 o 
 -20   1   9     1713.51     1717.69     50.11 o 
 -19   1   9      909.78      981.99     40.79 o 
 -18   1   9      997.44     1050.54     38.74 o 
 -17   1   9     1380.24     1479.07     39.59 o 
 -16   1   9     1368.59     1327.33     36.48 o 
 -15   1   9     1996.47     1955.37     64.26 o 
 -14   1   9      732.44      702.42     27.12 o 
 -13   1   9     3768.79     3677.09     50.71 o 
 -12   1   9     1826.46     1818.92     43.99 o 
 -11   1   9     5380.16     5714.00     62.00 o 
 -10   1   9     5813.81     5875.88     61.33 o 
  -9   1   9     4352.70     4319.75     48.27 o 
  -8   1   9     3834.77     4110.66     52.51 o 
  -7   1   9     1036.75     1035.76     16.52 o 
  -6   1   9     4183.05     3843.63     47.65 o 
  -5   1   9     1461.38     1387.99     27.11 o 
  -4   1   9    10548.40    10537.24     96.92 o 
  -3   1   9     9354.14     9038.22     84.30 o 
  -2   1   9       46.27       26.04      6.71 o 
  -1   1   9     2683.23     2417.60     28.90 o 
   0   1   9     1162.01      788.13     22.10 o 
   1   1   9     5742.28     5261.83     49.46 o 
   2   1   9     1730.75     1299.69     21.94 o 
   3   1   9     3401.91     3052.53     34.46 o 
   5   1   9      147.29      177.97     14.95 o 
   6   1   9     1650.36     1681.90     35.63 o 
   7   1   9     1459.14     1549.40     31.88 o 
   8   1   9     4091.30     4158.27     55.23 o 
   9   1   9     2684.84     2655.20     44.77 o 
  10   1   9     2184.29     2239.49     46.22 o 
  11   1   9        3.95       -8.92     17.62 o 
  12   1   9       51.06       54.07     19.47 o 
  13   1   9      346.41      344.59     28.16 o 
  14   1   9      268.17      265.60     29.78 o 
  15   1   9      265.94      216.51     34.30 o 
  16   1   9      224.71      156.70     30.32 o 
  17   1   9       20.49      -22.46     26.68 o 
  18   1   9      133.07      131.75     32.25 o 
  19   1   9       86.59      115.34     33.62 o 
  20   1   9       19.69       -6.94     36.73 o 
 -22   2   9        2.11       -4.09     55.63 o 
 -21   2   9       17.87       11.59     27.45 o 
 -20   2   9        5.12      -12.24     23.64 o 
 -19   2   9       14.01       -8.13     23.87 o 
 -18   2   9       41.16       27.07     22.05 o 
 -17   2   9        0.02      -17.38     17.38 o 
 -16   2   9       47.16       61.33     17.88 o 
 -15   2   9       72.84       51.47     17.47 o 
 -14   2   9       25.75       36.81     18.35 o 
 -13   2   9     6159.14     6179.25     71.98 o 
 -12   2   9      699.98      762.85     25.99 o 
 -11   2   9     1273.80     1217.23     28.94 o 
 -10   2   9       19.03       13.03     11.41 o 
  -9   2   9      443.14      468.30     20.98 o 
  -8   2   9       20.82       28.70      9.83 o 
  -7   2   9       28.08       22.18      7.15 o 
  -6   2   9     1692.48     1760.59     32.60 o 
  -5   2   9    14604.38    16142.16    142.76 o 
  -4   2   9     2103.99     2277.57     35.38 o 
  -3   2   9    14131.05    14538.01    104.82 o 
  -2   2   9     1916.85     2004.62     26.67 o 
  -1   2   9       81.35       69.28     11.39 o 
   0   2   9      663.71      711.93     18.80 o 
   1   2   9       95.31       71.26     10.61 o 
   2   2   9      262.78      372.15     14.31 o 
   3   2   9     1025.14     1196.14     33.62 o 
   4   2   9      496.30      417.24     19.17 o 
   5   2   9      116.92      130.00     15.05 o 
   6   2   9       44.33       41.70     13.18 o 
   7   2   9        0.65       22.45     13.93 o 
   8   2   9       23.59       21.78     14.06 o 
   9   2   9      269.18      265.83     20.61 o 
  10   2   9      167.90      160.29     23.34 o 
  11   2   9      135.65      131.43     20.59 o 
  12   2   9        8.97      -12.01     18.79 o 
  13   2   9       10.20       -1.96     19.56 o 
  14   2   9       44.13       50.64     21.20 o 
  15   2   9      271.63      221.08     30.70 o 
  16   2   9      259.20      188.39     31.69 o 
  17   2   9      199.55      187.59     32.05 o 
  18   2   9       55.78       87.29     43.20 o 
  19   2   9       62.54       69.37     32.64 o 
 -21   3   9       10.03       18.10     37.01 o 
 -20   3   9      117.98      117.24     31.16 o 
 -19   3   9      246.73      264.65     52.86 o 
 -18   3   9      678.61      740.94     44.90 o 
 -17   3   9     1297.50     1233.65     56.39 o 
 -16   3   9      370.91      425.21     34.63 o 
 -15   3   9     2638.34     2929.45     49.55 o 
 -14   3   9     1554.02     1610.90     36.83 o 
 -13   3   9      194.24      206.94     23.29 o 
 -12   3   9     4873.66     4978.09     60.90 o 
 -11   3   9     3229.29     3228.92     51.69 o 
 -10   3   9     4313.08     4341.94     52.66 o 
  -9   3   9     1695.86     1653.99     31.65 o 
  -8   3   9     2191.06     2101.38     32.81 o 
  -7   3   9     5475.13     5468.04     60.63 o 
  -6   3   9     1504.82     1426.81     25.88 o 
  -5   3   9      770.41      693.96     19.46 o 
  -4   3   9    13589.27    13549.03    111.10 o 
  -3   3   9     9921.07     9608.39     83.30 o 
  -2   3   9     9849.34     9590.87     89.09 o 
  -1   3   9     8337.26     7662.48     87.38 o 
   0   3   9     7151.65     6922.73     64.37 o 
   1   3   9     7564.64     7148.44     66.15 o 
   2   3   9     6174.19     5808.43     58.45 o 
   3   3   9     4188.05     4065.49     45.10 o 
   4   3   9     2793.19     2717.60     47.13 o 
   5   3   9     3253.30     3103.82     50.84 o 
   6   3   9     1393.71     1314.80     31.86 o 
   7   3   9      579.47      519.12     26.99 o 
   8   3   9      312.60      334.20     33.26 o 
   9   3   9      176.74      141.33     19.53 o 
  10   3   9      118.52       85.47     19.26 o 
  11   3   9      284.06      246.07     23.80 o 
  12   3   9      117.86       77.62     21.89 o 
  13   3   9     1325.75     1177.46     52.13 o 
  14   3   9       17.74       20.23     21.55 o 
  15   3   9      141.90      127.46     25.30 o 
  16   3   9        7.69      -25.53     25.53 o 
  17   3   9       38.62       59.56     36.74 o 
  18   3   9        0.91      -40.57     40.57 o 
  19   3   9        1.12      -24.21     35.39 o 
 -21   4   9        0.25        4.00     35.32 o 
 -20   4   9      128.28      206.58     41.16 o 
 -19   4   9      195.90      123.77     32.30 o 
 -18   4   9      275.12      208.99     31.98 o 
 -17   4   9      273.22      287.56     32.87 o 
 -16   4   9      265.60      229.38     30.62 o 
 -15   4   9        2.73      -22.81     22.81 o 
 -14   4   9        7.62      -16.60     16.60 o 
 -13   4   9       85.70       68.45     17.98 o 
 -12   4   9     2151.06     2033.74     42.67 o 
 -11   4   9      208.98      241.17     19.19 o 
 -10   4   9       91.45       58.52     15.15 o 
  -9   4   9      351.22      376.76     19.25 o 
  -8   4   9      279.08      278.74     16.88 o 
  -7   4   9      324.37      277.24     16.49 o 
  -6   4   9       33.91       48.24     12.07 o 
  -5   4   9      636.90      643.03     21.24 o 
  -4   4   9    13908.65    13834.65    116.20 o 
  -3   4   9        0.93        3.20     11.06 o 
  -2   4   9      336.56      340.46     16.40 o 
  -1   4   9      432.79      350.60     16.77 o 
   0   4   9      140.11      175.63     14.63 o 
   1   4   9        2.51        1.16     10.69 o 
   2   4   9      294.18      313.91     16.12 o 
   3   4   9     1343.07     1254.21     26.50 o 
   4   4   9     9608.02    10009.10     90.00 o 
   5   4   9     1348.99     1313.72     28.95 o 
   6   4   9      915.27      904.44     29.59 o 
   7   4   9     1832.38     1926.87     67.14 o 
   8   4   9      225.24      206.89     20.73 o 
   9   4   9        7.19       24.68     17.95 o 
  10   4   9      181.92      185.61     22.34 o 
  11   4   9      339.39      325.08     25.84 o 
  12   4   9       96.34       97.57     25.08 o 
  13   4   9      467.09      493.71     31.03 o 
  14   4   9       82.79       70.42     40.82 o 
  15   4   9      156.86      158.97     30.71 o 
  16   4   9        1.07       11.34     42.71 o 
  17   4   9       80.80       56.29     36.28 o 
  18   4   9       56.81       60.04     37.75 o 
 -20   5   9       88.45      159.16     40.57 o 
 -19   5   9      170.13      112.04     38.99 o 
 -18   5   9      199.34      151.44     32.73 o 
 -17   5   9      659.21      620.37     42.72 o 
 -16   5   9      607.60      608.00     41.05 o 
 -15   5   9      576.61      580.06     42.44 o 
 -14   5   9      836.21      797.67     42.09 o 
 -13   5   9      611.42      661.75     32.66 o 
 -12   5   9      450.73      446.76     33.25 o 
 -11   5   9      346.06      374.56     35.42 o 
 -10   5   9      734.46      743.19     50.13 o 
  -9   5   9     1094.83     1087.22     30.35 o 
  -8   5   9      861.22      795.80     26.36 o 
  -7   5   9      917.42      951.97     27.68 o 
  -6   5   9      356.40      359.11     18.61 o 
  -5   5   9     4835.21     4980.83     57.42 o 
  -4   5   9     1745.53     1733.61     38.86 o 
  -3   5   9     2244.53     2252.99     37.49 o 
  -2   5   9     1708.52     1610.57     46.60 o 
  -1   5   9      830.28      769.35     24.46 o 
   0   5   9       16.60       19.49     12.81 o 
   1   5   9       56.41       -1.23     11.99 o 
   2   5   9     2576.04     2296.90     36.97 o 
   3   5   9      583.73      571.33     22.08 o 
   4   5   9     2720.56     2570.93     46.45 o 
   5   5   9     1313.28     1254.89     31.09 o 
   6   5   9      847.87      820.74     25.03 o 
   7   5   9      665.47      726.97     39.35 o 
   8   5   9      645.13      693.93     29.31 o 
   9   5   9      325.80      338.21     31.34 o 
  10   5   9     1107.44     1018.83     60.87 o 
  11   5   9      141.52      160.21     28.15 o 
  12   5   9      161.87      223.72     30.97 o 
  13   5   9      376.46      366.17     35.51 o 
  14   5   9      129.33       94.31     30.08 o 
  15   5   9       21.45        9.42     28.24 o 
  16   5   9       63.74       42.97     30.34 o 
  17   5   9        4.61       -3.28     33.23 o 
 -19   6   9       65.75       54.61     40.04 o 
 -18   6   9       33.82       96.30     39.13 o 
 -17   6   9        1.57       20.12     37.25 o 
 -16   6   9        6.03      -28.34     28.34 o 
 -15   6   9        1.99      -18.85     30.77 o 
 -14   6   9       25.10       28.68     28.51 o 
 -13   6   9       23.05       -6.85     26.14 o 
 -12   6   9        4.28       23.22     21.26 o 
 -11   6   9       82.15       70.91     22.26 o 
 -10   6   9       15.61      -19.56     19.56 o 
  -9   6   9        0.67      -18.80     18.80 o 
  -8   6   9      553.05      497.58     50.11 o 
  -7   6   9       27.85        8.25     19.39 o 
  -6   6   9        3.17       12.63     16.08 o 
  -5   6   9       53.98       39.32     14.48 o 
  -4   6   9       33.50       35.03     17.40 o 
  -3   6   9       40.65       14.90     14.46 o 
  -2   6   9       92.29       82.64     19.05 o 
  -1   6   9      363.57      378.79     21.21 o 
   0   6   9      165.91      137.84     17.09 o 
   1   6   9       72.27       59.39     15.91 o 
   2   6   9        8.91       -2.83     15.13 o 
   3   6   9     1680.98     1643.54     35.84 o 
   4   6   9      442.53      447.68     22.36 o 
   5   6   9      692.29      737.56     26.68 o 
   6   6   9      371.95      367.10     40.87 o 
   7   6   9       85.50       63.12     27.14 o 
   8   6   9      382.03      310.19     30.62 o 
   9   6   9      675.06      745.63     40.00 o 
  10   6   9      790.71      783.34     73.67 o 
  11   6   9       10.03      -25.01     25.01 o 
  12   6   9      977.98      988.19     48.65 o 
  13   6   9      248.81      240.78     33.57 o 
  14   6   9      417.15      485.71     43.43 o 
  15   6   9      359.85      371.27     39.51 o 
  16   6   9      127.40       89.04     32.97 o 
 -17   7   9      246.40      239.53     44.18 o 
 -16   7   9      115.22      106.78     34.63 o 
 -15   7   9      107.88       99.49     33.51 o 
 -14   7   9      308.77      350.00     38.35 o 
 -13   7   9      149.33      133.82     40.25 o 
 -12   7   9      661.11      664.57     42.99 o 
 -11   7   9      343.70      394.82     36.59 o 
 -10   7   9      375.84      410.43     31.29 o 
  -9   7   9      159.37      216.19     26.69 o 
  -8   7   9      138.83      154.08     24.72 o 
  -7   7   9      378.07      410.39     29.22 o 
  -6   7   9      201.05      217.76     25.70 o 
  -5   7   9     1098.80     1097.81     38.98 o 
  -4   7   9      226.28      278.70     25.85 o 
  -3   7   9      294.57      305.82     29.09 o 
  -2   7   9       49.16       23.91     19.05 o 
  -1   7   9      130.25      130.72     23.42 o 
   0   7   9      623.17      665.26     43.68 o 
   1   7   9       11.54        4.41     16.62 o 
   2   7   9        3.62        0.53     16.84 o 
   3   7   9     1229.80     1266.84     48.59 o 
   4   7   9        4.25        4.81     20.47 o 
   5   7   9       37.41       41.93     19.98 o 
   6   7   9       22.25      -10.89     41.14 o 
   7   7   9       22.03        7.63     25.09 o 
   8   7   9       24.08       13.43     24.81 o 
   9   7   9      142.95      154.63     32.24 o 
  10   7   9      105.26       94.32     28.67 o 
  11   7   9      212.07      297.89     35.00 o 
  12   7   9      316.69      359.35     38.22 o 
  13   7   9       73.29       40.53     31.56 o 
  14   7   9       50.35       29.28     37.27 o 
  15   7   9      131.87      163.28     36.57 o 
 -15   8   9        4.04        0.47     32.07 o 
 -14   8   9       80.91       85.79     35.34 o 
 -13   8   9       89.72      120.42     34.68 o 
 -12   8   9      241.93      301.87     47.25 o 
 -11   8   9       16.34       -5.47     29.64 o 
 -10   8   9      166.31      133.64     36.42 o 
  -9   8   9      435.21      436.06     33.22 o 
  -8   8   9       19.23       42.02     24.94 o 
  -7   8   9      102.79      105.07     30.39 o 
  -6   8   9       79.11      115.86     25.67 o 
  -5   8   9       30.61      -26.44     29.83 o 
  -4   8   9       19.41       44.38     25.25 o 
  -3   8   9      203.17      235.94     26.78 o 
  -2   8   9      269.37      279.51     27.03 o 
  -1   8   9      390.76      380.42     28.25 o 
   0   8   9      565.58      535.87     30.45 o 
   1   8   9      667.70      637.47     32.04 o 
   2   8   9      339.54      250.04     25.92 o 
   3   8   9      120.63      108.59     23.97 o 
   4   8   9       41.20       35.78     21.85 o 
   5   8   9       21.60       41.02     25.53 o 
   6   8   9        4.22      -24.71     24.84 o 
   7   8   9       41.21       11.53     26.30 o 
   8   8   9       47.25       31.20     26.79 o 
   9   8   9       56.39      104.40     32.85 o 
  10   8   9       51.46       71.79     31.36 o 
  11   8   9       93.38       29.18     53.88 o 
  12   8   9      122.91       84.54     33.22 o 
  13   8   9       15.14       -6.54     31.24 o 
 -13   9   9      233.08      210.08     43.69 o 
 -12   9   9       17.15       26.03     33.93 o 
 -11   9   9      252.53      267.54     39.77 o 
 -10   9   9       37.53       49.47     32.87 o 
  -9   9   9        0.95      -13.39     30.31 o 
  -8   9   9       29.87       35.75     31.68 o 
  -7   9   9      121.37      123.31     27.89 o 
  -6   9   9       69.87      102.17     29.39 o 
  -5   9   9       11.96        4.81     26.57 o 
  -4   9   9      588.99      625.27     41.06 o 
  -3   9   9       55.76       53.17     27.78 o 
  -2   9   9       23.14        9.83     47.31 o 
  -1   9   9       30.26       50.26     27.73 o 
   0   9   9      162.69      167.64     30.83 o 
   1   9   9      320.80      281.07     33.19 o 
   2   9   9      253.19      282.38     54.63 o 
   3   9   9      346.66      327.71     29.68 o 
   4   9   9      262.82      302.63     35.36 o 
   5   9   9        2.52      -26.51     28.22 o 
   6   9   9       17.88       26.46     28.48 o 
   7   9   9       45.98       44.66     28.80 o 
   8   9   9       49.71       21.16     30.08 o 
   9   9   9      120.29      149.09     33.83 o 
  10   9   9       63.63       79.44     37.75 o 
  11   9   9       33.46       90.50     41.27 o 
 -10  10   9       34.90       30.09     62.97 o 
  -9  10   9       66.29      127.53     36.28 o 
  -8  10   9       25.37       51.13     42.58 o 
  -7  10   9       46.49       98.91     45.97 o 
  -6  10   9       32.81        6.81     29.71 o 
  -5  10   9       45.71       57.23     31.65 o 
  -4  10   9        9.47       -0.68     29.10 o 
  -3  10   9        5.95      -27.39     27.39 o 
  -2  10   9        0.58       -7.63     28.89 o 
  -1  10   9       55.73       52.31     30.23 o 
   0  10   9       31.21        6.59     29.65 o 
   1  10   9      104.02      173.26     33.37 o 
   2  10   9      138.44      144.00     38.34 o 
   3  10   9      108.76       56.70     37.22 o 
   4  10   9      420.37      403.69     47.54 o 
   5  10   9        8.96       35.98     36.58 o 
   6  10   9        1.66      -34.07     34.07 o 
   7  10   9      354.13      349.33     48.13 o 
 -22   0  10      272.61      329.63     54.76 o 
 -21   0  10      254.18      193.35     55.63 o 
 -20   0  10     1325.56     1378.55    183.11 o 
 -19   0  10     1044.84      967.81     67.55 o 
 -18   0  10      675.32      718.75     49.77 o 
 -17   0  10      654.73      704.42     56.19 o 
 -16   0  10     2043.13     2130.84     74.36 o 
 -15   0  10     1202.93     1191.89     46.07 o 
 -14   0  10     1965.65     1987.54     54.56 o 
 -13   0  10     2531.63     2498.31    150.24 o 
 -12   0  10     2247.36     2149.84    102.82 o 
 -11   0  10     2491.80     2455.03     98.28 o 
 -10   0  10     2949.80     2586.44    128.95 o 
  -9   0  10     3167.52     2928.43     60.99 o 
  -8   0  10     2055.57     1845.52     38.09 o 
  -7   0  10     2123.54     1833.21     41.87 o 
  -6   0  10      251.32      181.45     14.88 o 
  -5   0  10     1415.10     1215.95     28.75 o 
  -4   0  10     1382.33     1204.79     45.67 o 
  -3   0  10     1396.10     1279.69     29.31 o 
  -2   0  10    13723.79    14467.29    159.88 o 
  -1   0  10    18468.35    19115.50    205.72 o 
   0   0  10      956.96     1154.32     28.89 o 
   1   0  10     3744.14     4109.66     59.47 o 
   2   0  10    22649.99    24805.16    263.40 o 
   3   0  10      225.80      341.05     20.29 o 
   4   0  10     4299.57     4310.38     64.12 o 
   5   0  10     5208.37     5642.85     77.98 o 
   6   0  10     5826.13     5353.85     76.53 o 
   7   0  10     5613.16     5235.90     76.62 o 
   8   0  10     1720.14     1777.67     41.47 o 
   9   0  10    14519.17    13574.87    164.02 o 
  10   0  10    17036.54    16783.05    198.62 o 
  11   0  10     6202.29     5846.48     90.81 o 
  12   0  10     2473.50     2409.95     81.33 o 
  13   0  10       32.19      -22.04     31.52 o 
  14   0  10      371.03      309.60     43.44 o 
  15   0  10     1423.17     1459.90     76.03 o 
  16   0  10     1519.58     1451.28    106.57 o 
  17   0  10     1640.26     1548.26     96.44 o 
  18   0  10      779.06      798.28     75.67 o 
  19   0  10      206.74      207.56     51.45 o 
 -22   1  10       23.81       12.57     29.93 o 
 -21   1  10        0.80       19.85     44.58 o 
 -20   1  10        6.54        8.43     28.05 o 
 -19   1  10      137.19      119.33     27.55 o 
 -18   1  10        1.45       27.59     22.10 o 
 -17   1  10       10.44       -9.47     17.28 o 
 -16   1  10        0.70       -2.91     16.70 o 
 -15   1  10       39.55       23.34     19.38 o 
 -14   1  10       54.80       54.59     16.51 o 
 -13   1  10       54.34       48.58     15.24 o 
 -12   1  10       32.47       41.53     13.53 o 
 -11   1  10     2091.54     2127.23     34.82 o 
 -10   1  10       76.43       93.85     15.49 o 
  -9   1  10      451.55      417.14     17.24 o 
  -8   1  10      217.70      245.79     11.82 o 
  -7   1  10     1156.68     1316.00     38.04 o 
  -6   1  10      591.14      665.13     22.07 o 
  -5   1  10       33.32       25.17     11.36 o 
  -4   1  10      402.85      392.21     19.76 o 
  -3   1  10     2961.27     3141.24     29.95 o 
  -2   1  10     3085.97     3303.71     35.68 o 
  -1   1  10     3545.99     4076.62     41.51 o 
   0   1  10        1.37       -2.78      8.85 o 
   1   1  10     1311.63     1338.13     23.13 o 
   2   1  10      605.28      703.46     18.39 o 
   3   1  10      930.55      915.30     20.41 o 
   4   1  10      165.57      226.73     12.44 o 
   5   1  10      607.17      623.29     22.34 o 
   6   1  10       92.29       98.99     14.11 o 
   7   1  10        0.16      -12.31     12.31 o 
   8   1  10      310.69      275.32     28.39 o 
   9   1  10        6.90       -4.01     16.79 o 
  10   1  10       45.69       28.88     17.07 o 
  11   1  10     4467.14     4436.33     64.00 o 
  12   1  10     1219.38     1171.24     44.32 o 
  13   1  10        0.84      -15.58     22.71 o 
  14   1  10      155.93      169.43     40.23 o 
  15   1  10       53.95       27.77     25.95 o 
  16   1  10      210.91      225.21     38.40 o 
  17   1  10       82.61      103.48     30.65 o 
  18   1  10      104.09      119.23     47.04 o 
  19   1  10      185.02      196.04     35.83 o 
 -22   2  10      212.40      273.21     41.92 o 
 -21   2  10      603.11      633.84     78.37 o 
 -20   2  10      429.88      457.67     46.66 o 
 -19   2  10      438.08      440.92     32.54 o 
 -18   2  10      593.54      592.03     34.09 o 
 -17   2  10      313.33      332.01     27.90 o 
 -16   2  10      418.46      393.00     24.80 o 
 -15   2  10      447.89      516.27     25.39 o 
 -14   2  10      749.97      735.04     27.52 o 
 -13   2  10       62.91       60.11     15.94 o 
 -12   2  10     3020.24     3029.12     49.27 o 
 -11   2  10     7422.76     7160.69     73.31 o 
 -10   2  10     3438.15     3371.79     48.31 o 
  -9   2  10     7075.18     7111.39     69.03 o 
  -8   2  10     5639.59     5364.02     65.40 o 
  -7   2  10     4393.71     4000.48     52.37 o 
  -6   2  10     5686.16     5637.39     64.35 o 
  -5   2  10      309.46      480.83     19.74 o 
  -4   2  10    18973.65    19607.12    169.26 o 
  -3   2  10    21571.14    21788.58    152.08 o 
  -2   2  10     3023.48     3299.96     37.26 o 
  -1   2  10     9051.88     9195.83     79.04 o 
   0   2  10     6757.41     6740.95     62.22 o 
   1   2  10     4532.81     4758.03     54.00 o 
   2   2  10     2257.44     2545.34     33.02 o 
   3   2  10    15791.31    17073.03    134.91 o 
   4   2  10      965.00      838.75     25.94 o 
   5   2  10     2411.91     2492.41     40.64 o 
   6   2  10     2075.27     2042.15     37.56 o 
   7   2  10     3554.91     3245.78     49.06 o 
   8   2  10     2927.10     2653.33     45.68 o 
   9   2  10     2333.66     2251.95     43.76 o 
  10   2  10     1099.99     1084.29     35.56 o 
  11   2  10     1643.69     1538.47     41.08 o 
  12   2  10      407.03      368.13     26.88 o 
  13   2  10      801.02      856.62     35.11 o 
  14   2  10      751.86      705.83     33.98 o 
  15   2  10      523.73      492.01     48.03 o 
  16   2  10      366.40      381.08     35.44 o 
  17   2  10      504.83      433.94     49.05 o 
  18   2  10        2.98      -14.53     29.63 o 
  19   2  10      127.44       95.56     43.94 o 
 -21   3  10       17.05      -27.90     27.90 o 
 -20   3  10       65.82       40.20     29.16 o 
 -19   3  10        1.25        6.10     30.68 o 
 -18   3  10        5.77       -2.21     24.63 o 
 -17   3  10       94.38       88.18     23.17 o 
 -16   3  10        2.43       32.45     21.34 o 
 -15   3  10      196.42      221.70     24.61 o 
 -14   3  10       97.01       96.46     18.19 o 
 -13   3  10     1407.86     1412.68     33.96 o 
 -12   3  10      291.08      307.68     20.18 o 
 -11   3  10       71.00       44.45     14.52 o 
 -10   3  10      770.81      736.02     23.87 o 
  -9   3  10      725.18      781.03     23.00 o 
  -8   3  10     1986.74     1783.76     53.89 o 
  -7   3  10      179.26      194.48     18.38 o 
  -6   3  10      111.91      186.53     12.56 o 
  -5   3  10      542.62      514.71     17.75 o 
  -4   3  10    15114.21    15612.77    126.29 o 
  -3   3  10        9.10        6.82      9.89 o 
  -2   3  10       60.09       20.87     10.53 o 
  -1   3  10       99.82      111.43     14.69 o 
   0   3  10      182.12      193.45     13.45 o 
   1   3  10      576.14      522.84     17.99 o 
   2   3  10       80.02       72.70     17.25 o 
   3   3  10        5.61        6.75     10.25 o 
   4   3  10      327.77      384.87     16.12 o 
   5   3  10      506.04      532.69     37.94 o 
   6   3  10       76.63       75.89     15.70 o 
   7   3  10       23.24       32.90     15.65 o 
   8   3  10       22.12       17.75     16.57 o 
   9   3  10      191.06      246.93     21.78 o 
  10   3  10      271.24      265.08     23.28 o 
  11   3  10       51.44       40.17     20.38 o 
  12   3  10      151.99      146.03     25.82 o 
  13   3  10        0.52      -11.78     19.99 o 
  14   3  10       47.11       39.76     22.19 o 
  15   3  10       10.04      -21.94     21.94 o 
  16   3  10       67.33       52.45     44.56 o 
  17   3  10        0.64      -21.68     40.37 o 
  18   3  10       22.75       -8.97     46.77 o 
  19   3  10        0.81      -27.93     37.11 o 
 -21   4  10       68.39       41.39     42.00 o 
 -20   4  10       14.85        2.06     28.83 o 
 -19   4  10      256.13      282.19     35.38 o 
 -18   4  10      616.12      602.49     47.69 o 
 -17   4  10      647.02      616.97     40.42 o 
 -16   4  10      529.15      506.40     36.54 o 
 -15   4  10      670.63      652.78     39.58 o 
 -14   4  10     1304.66     1354.33     42.41 o 
 -13   4  10      994.65      997.04     31.48 o 
 -12   4  10        9.43       24.34     15.86 o 
 -11   4  10     4639.74     4452.89     56.69 o 
 -10   4  10      686.30      691.18     24.72 o 
  -9   4  10     2717.95     2610.12     40.45 o 
  -8   4  10     3140.45     3045.95     44.75 o 
  -7   4  10     3364.37     3268.79     46.45 o 
  -6   4  10     4799.03     4700.58     53.50 o 
  -5   4  10     5270.43     5116.33     55.99 o 
  -4   4  10    11129.47    10819.82     95.82 o 
  -3   4  10     3424.47     3447.65     43.05 o 
  -2   4  10     1205.28     1130.40     25.83 o 
  -1   4  10     4234.03     4164.91     49.03 o 
   0   4  10     1399.33     1494.47     28.81 o 
   1   4  10     1483.86     1455.50     39.24 o 
   2   4  10     1131.88     1144.97     25.77 o 
   3   4  10     1575.68     1537.79     46.27 o 
   4   4  10    11170.31    11272.87     99.85 o 
   5   4  10     1676.99     1604.95     29.13 o 
   6   4  10     1310.98     1244.28     34.28 o 
   7   4  10     3317.11     3347.99     53.28 o 
   8   4  10      673.87      666.17     30.57 o 
   9   4  10     1436.19     1411.20     56.59 o 
  10   4  10      783.89      831.52     35.75 o 
  11   4  10     2355.49     2301.81     52.65 o 
  12   4  10      107.57      138.28     23.22 o 
  13   4  10     1065.70     1076.24     41.16 o 
  14   4  10      766.24      814.86     44.26 o 
  15   4  10      312.11      386.60     37.42 o 
  16   4  10      317.44      335.83     37.35 o 
  17   4  10       48.34      -34.01     67.23 o 
  18   4  10       40.02       77.24     39.95 o 
 -20   5  10       14.02      -34.38     34.38 o 
 -19   5  10      193.70      200.63     34.61 o 
 -18   5  10      204.79      166.68     32.30 o 
 -17   5  10      241.32      263.44     34.15 o 
 -16   5  10      173.65      227.35     38.52 o 
 -15   5  10      659.49      565.26     38.66 o 
 -14   5  10       60.84       39.12     26.89 o 
 -13   5  10      668.70      719.96     40.36 o 
 -12   5  10       35.86        2.04     23.86 o 
 -11   5  10       14.56        5.46     19.09 o 
 -10   5  10      505.28      519.41     26.72 o 
  -9   5  10      208.88      221.64     18.39 o 
  -8   5  10      233.32      219.45     19.88 o 
  -7   5  10       59.64       69.37     14.32 o 
  -6   5  10       50.66       61.39     14.23 o 
  -5   5  10      517.07      488.56     20.90 o 
  -4   5  10      113.67      106.67     15.16 o 
  -3   5  10        3.42        9.92     13.14 o 
  -2   5  10      465.17      424.95     19.76 o 
  -1   5  10       21.40       23.15     13.23 o 
   0   5  10      145.09      164.23     15.92 o 
   1   5  10       11.42       21.58     13.76 o 
   2   5  10      664.51      632.89     23.17 o 
   3   5  10     1956.56     2070.53     36.28 o 
   4   5  10      171.94      173.38     16.38 o 
   5   5  10     1076.95     1034.14     27.87 o 
   6   5  10      244.44      231.68     21.26 o 
   7   5  10      208.71      229.61     21.60 o 
   8   5  10       43.27       36.39     18.60 o 
   9   5  10       32.26       48.16     18.56 o 
  10   5  10      344.07      376.98     32.44 o 
  11   5  10      266.37      274.72     37.78 o 
  12   5  10      220.30      256.47     32.84 o 
  13   5  10      139.28      138.63     30.00 o 
  14   5  10      772.58      775.57     46.64 o 
  15   5  10      385.83      427.67     39.28 o 
  16   5  10      146.02      185.82     34.70 o 
  17   5  10      181.59      109.03     70.00 o 
 -19   6  10        7.15      -17.73     36.49 o 
 -18   6  10      362.71      263.46     39.32 o 
 -17   6  10      525.56      450.17     41.63 o 
 -16   6  10      561.75      615.75     43.68 o 
 -15   6  10      391.05      353.57     36.23 o 
 -14   6  10      144.56      213.19     33.24 o 
 -13   6  10      117.17       85.91     29.21 o 
 -12   6  10      185.75      129.68     29.79 o 
 -11   6  10      295.28      277.43     32.05 o 
 -10   6  10      198.68      206.64     24.30 o 
  -9   6  10      618.45      573.66     38.27 o 
  -8   6  10      829.59      840.54     34.91 o 
  -7   6  10      501.13      521.09     28.98 o 
  -6   6  10     1150.50     1034.46     34.73 o 
  -5   6  10      551.36      612.38     24.54 o 
  -4   6  10      411.20      422.02     21.78 o 
  -3   6  10      222.90      213.69     18.61 o 
  -2   6  10      106.75       97.52     16.65 o 
  -1   6  10     1823.77     1819.02     36.76 o 
   0   6  10       11.58       20.59     15.43 o 
   1   6  10     1290.68     1317.17     34.14 o 
   2   6  10     6233.00     6503.11     72.13 o 
   3   6  10      724.50      784.06     27.49 o 
   4   6  10     1547.34     1544.65     35.19 o 
   5   6  10      746.94      787.85     30.11 o 
   6   6  10     1316.62     1260.89     77.76 o 
   7   6  10      366.53      387.59     31.79 o 
   8   6  10      132.67      164.67     27.77 o 
   9   6  10      553.79      621.00     37.81 o 
  10   6  10      514.43      508.20     37.47 o 
  11   6  10       57.31       64.30     27.45 o 
  12   6  10      697.95      682.64     45.17 o 
  13   6  10      239.16      255.61     33.95 o 
  14   6  10      189.55      180.59     36.82 o 
  15   6  10      187.38      233.72     36.53 o 
  16   6  10      125.69       89.81     34.30 o 
 -17   7  10        1.90       36.93     38.77 o 
 -16   7  10       37.99        1.57     32.46 o 
 -15   7  10       39.10       65.14     43.22 o 
 -14   7  10       11.65       33.79     31.16 o 
 -13   7  10       77.71       51.36     31.00 o 
 -12   7  10      132.47      104.74     32.54 o 
 -11   7  10      360.79      352.21     36.50 o 
 -10   7  10       44.89       17.65     28.05 o 
  -9   7  10        9.91        8.51     21.59 o 
  -8   7  10        9.20       11.37     21.45 o 
  -7   7  10      114.39       82.53     22.88 o 
  -6   7  10      313.21      354.62     28.25 o 
  -5   7  10       12.93      -10.77     22.19 o 
  -4   7  10      242.39      309.89     26.36 o 
  -3   7  10       23.98       29.53     16.55 o 
  -2   7  10       34.43       53.57     17.60 o 
  -1   7  10       50.84       26.24     17.70 o 
   0   7  10        6.18      -16.54     16.54 o 
   1   7  10       19.08        0.24     16.96 o 
   2   7  10        8.74       22.11     17.59 o 
   3   7  10     1599.99     1613.32     43.40 o 
   4   7  10      271.09      279.67     25.12 o 
   5   7  10       43.07       21.82     23.24 o 
   6   7  10       37.41       38.97     24.53 o 
   7   7  10      200.42      218.77     29.77 o 
   8   7  10       65.77        9.82     24.91 o 
   9   7  10      257.50      243.26     32.10 o 
  10   7  10      102.78       83.11     28.64 o 
  11   7  10      150.41      129.63     32.92 o 
  12   7  10      246.94      202.71     34.53 o 
  13   7  10       80.05       92.14     32.61 o 
  14   7  10        4.96       -3.44     30.85 o 
 -15   8  10      138.36      103.74     36.12 o 
 -14   8  10      384.09      382.51     42.36 o 
 -13   8  10        3.37       32.17     32.24 o 
 -12   8  10       93.01       65.10     32.62 o 
 -11   8  10       88.41      108.72     33.10 o 
 -10   8  10      156.73      152.44     33.86 o 
  -9   8  10        2.91      -28.08     28.08 o 
  -8   8  10      192.02      180.77     33.93 o 
  -7   8  10        1.99       -4.01     22.90 o 
  -6   8  10       80.44       69.01     40.36 o 
  -5   8  10     1142.00     1124.77     42.53 o 
  -4   8  10      835.57      828.38     37.80 o 
  -3   8  10      652.45      574.80     33.15 o 
  -2   8  10       79.66       38.19     22.88 o 
  -1   8  10       76.34       28.24     22.30 o 
   0   8  10      193.09      213.03     25.62 o 
   1   8  10        9.06       -9.09     20.66 o 
   2   8  10       58.99       97.63     23.50 o 
   3   8  10      234.21      285.05     27.49 o 
   4   8  10      232.00      319.39     32.08 o 
   5   8  10      143.63      156.00     29.51 o 
   6   8  10      153.40      170.58     30.22 o 
   7   8  10       85.69      135.92     29.67 o 
   8   8  10      127.56      100.29     29.37 o 
   9   8  10      114.92       85.38     30.42 o 
  10   8  10       96.53       72.20     35.28 o 
  11   8  10      106.58      127.90     64.66 o 
  12   8  10       83.85       40.48     33.40 o 
  13   8  10       55.55       91.81     58.01 o 
 -13   9  10       11.13       53.92     34.87 o 
 -12   9  10        7.07      -10.93     33.30 o 
 -11   9  10       47.17      -11.02     32.54 o 
 -10   9  10        9.89       11.76     31.76 o 
  -9   9  10        7.36       12.42     31.97 o 
  -8   9  10        7.61       25.56     31.75 o 
  -7   9  10       22.44       -4.90     29.51 o 
  -6   9  10       21.58       25.09     25.95 o 
  -5   9  10       57.77       90.22     27.18 o 
  -4   9  10        1.67       31.56     27.65 o 
  -3   9  10       66.75       50.62     28.90 o 
  -2   9  10       10.18       31.93     27.77 o 
  -1   9  10       10.82      -10.23     25.52 o 
   0   9  10       30.60       16.66     26.95 o 
   1   9  10       14.17       23.40     26.44 o 
   2   9  10       96.28       91.96     29.33 o 
   3   9  10        2.92       21.42     27.26 o 
   4   9  10      630.25      552.90     40.65 o 
   5   9  10      218.20      147.81     35.21 o 
   6   9  10        2.59      -31.59     31.59 o 
   7   9  10        8.70       10.81     29.81 o 
   8   9  10        4.63       16.76     38.60 o 
   9   9  10      119.45      128.56     34.98 o 
  10   9  10      108.81       39.63     40.13 o 
  -9  10  10       43.18        6.45     34.61 o 
  -8  10  10       38.42       61.23     39.20 o 
  -7  10  10       49.50       62.52     38.34 o 
  -6  10  10       72.27       82.64     39.95 o 
  -5  10  10      128.08      147.54     34.48 o 
  -4  10  10       30.14       20.59     29.76 o 
  -3  10  10       12.12        1.02     35.44 o 
  -2  10  10        0.48       -9.15     29.51 o 
  -1  10  10        3.30        6.81     29.24 o 
   0  10  10        3.62       -4.62     27.95 o 
   1  10  10        4.44       36.86     30.21 o 
   2  10  10       33.76       32.83     46.66 o 
   3  10  10      266.87      208.93     41.44 o 
   4  10  10       96.99       99.99     40.41 o 
   5  10  10       16.06      -25.66     34.81 o 
   6  10  10       14.95        1.55     36.54 o 
 -22   1  11       63.92       35.01     31.13 o 
 -21   1  11       83.11       57.75     30.82 o 
 -20   1  11       14.55      -25.25     27.11 o 
 -19   1  11        0.66       -9.46     25.86 o 
 -18   1  11       26.84      -19.98     19.98 o 
 -17   1  11      243.47      282.34     27.32 o 
 -16   1  11      141.70      111.50     21.92 o 
 -15   1  11      279.48      279.33     25.16 o 
 -14   1  11     1543.04     1461.09     40.98 o 
 -13   1  11      145.49      177.49     17.68 o 
 -12   1  11      330.36      341.21     18.95 o 
 -11   1  11     2894.57     2794.18     39.45 o 
 -10   1  11      179.33      183.56     17.22 o 
  -9   1  11     1231.61     1146.11     22.50 o 
  -8   1  11      811.43      873.75     26.17 o 
  -7   1  11     4300.47     4568.35     56.29 o 
  -6   1  11      392.89      465.12     19.24 o 
  -5   1  11     5250.97     5043.64     59.54 o 
  -4   1  11      699.66      570.89     20.18 o 
  -3   1  11     1804.49     1780.45     21.90 o 
  -2   1  11     5210.88     4863.14     48.00 o 
  -1   1  11    19940.25    19837.01    152.26 o 
   0   1  11     3782.26     3690.13     40.49 o 
   1   1  11     5067.28     4865.34     50.29 o 
   2   1  11    13513.34    13319.99    108.47 o 
   3   1  11      223.69      368.74     15.04 o 
   4   1  11     2597.79     2242.20     30.81 o 
   5   1  11     1352.77     1241.39     22.91 o 
   6   1  11     3502.51     3385.03     48.51 o 
   7   1  11     2366.70     2324.91     41.47 o 
   8   1  11     2748.71     2692.55     45.52 o 
   9   1  11     7827.58     7683.50     87.29 o 
  10   1  11     1466.70     1493.83     38.38 o 
  11   1  11     2648.99     2615.14     50.15 o 
  12   1  11      148.91      165.78     22.32 o 
  13   1  11      473.57      553.92     43.33 o 
  14   1  11      726.58      754.97     48.58 o 
  15   1  11      756.09      765.51     42.65 o 
  16   1  11     1741.36     1673.50     57.59 o 
  17   1  11     1205.38     1205.36     54.17 o 
  18   1  11     1145.96     1066.91     53.28 o 
  19   1  11      133.06       66.42     34.23 o 
 -22   2  11       66.35       61.59     37.67 o 
 -21   2  11        8.69       -7.71     30.29 o 
 -20   2  11       12.30       11.48     41.99 o 
 -19   2  11       63.39       59.02     24.79 o 
 -18   2  11       22.34       14.64     22.04 o 
 -17   2  11       54.75       28.97     21.42 o 
 -16   2  11       42.29       53.96     21.33 o 
 -15   2  11       44.94       83.44     20.42 o 
 -14   2  11       80.83       72.20     16.35 o 
 -13   2  11       41.37       59.45     16.90 o 
 -12   2  11       96.76      126.42     19.59 o 
 -11   2  11       54.49       78.33     13.47 o 
 -10   2  11       91.02       60.85     15.20 o 
  -9   2  11      970.51      959.96     29.45 o 
  -8   2  11      485.65      511.83     22.71 o 
  -7   2  11     1443.27     1479.70     32.12 o 
  -6   2  11      177.99      139.44     15.18 o 
  -5   2  11       36.19       48.42     13.06 o 
  -4   2  11       18.62       23.33     12.51 o 
  -3   2  11     2213.18     2205.47     46.97 o 
  -2   2  11      919.04      951.41     33.06 o 
  -1   2  11     1322.15     1503.21     26.12 o 
   0   2  11     2262.89     2312.35     32.23 o 
   1   2  11     2032.72     2175.25     36.04 o 
   2   2  11     1898.30     1927.79     29.61 o 
   3   2  11      945.10     1133.63     23.07 o 
   4   2  11     4252.49     4717.89     58.32 o 
   5   2  11      169.41      177.51     22.02 o 
   6   2  11      109.58      107.61     16.07 o 
   7   2  11      277.28      263.47     19.98 o 
   8   2  11      606.88      629.30     27.06 o 
   9   2  11      401.63      396.14     24.89 o 
  10   2  11      202.06      173.81     21.74 o 
  11   2  11      395.38      322.77     25.32 o 
  12   2  11      240.85      184.90     31.66 o 
  13   2  11        5.46       -9.36     25.92 o 
  14   2  11       19.03       51.66     26.32 o 
  15   2  11        1.61        3.29     26.10 o 
  16   2  11        0.98      -24.24     27.16 o 
  17   2  11       27.78       -4.16     29.69 o 
  18   2  11      127.59      161.87     34.62 o 
  19   2  11        3.36      -35.39     35.39 o 
 -21   3  11        0.38      -33.61     33.61 o 
 -20   3  11       18.13       23.86     28.40 o 
 -19   3  11      102.73      116.74     30.16 o 
 -18   3  11       97.88      100.02     36.79 o 
 -17   3  11      120.92      132.28     25.26 o 
 -16   3  11        5.74       22.94     20.47 o 
 -15   3  11       51.87       78.77     21.37 o 
 -14   3  11      132.58      200.99     22.87 o 
 -13   3  11      413.11      451.27     22.88 o 
 -12   3  11     4461.28     4347.45     67.17 o 
 -11   3  11     1466.40     1542.07     31.92 o 
 -10   3  11     2949.49     3002.03     41.96 o 
  -9   3  11     1884.43     1941.71     31.91 o 
  -8   3  11     1711.97     1778.11     36.15 o 
  -7   3  11     1223.49     1373.91     33.65 o 
  -6   3  11     2451.93     2482.92     33.68 o 
  -5   3  11     1348.67     1707.02     27.72 o 
  -4   3  11    11357.66    11806.72    103.13 o 
  -3   3  11     4104.34     4248.19     46.88 o 
  -2   3  11     1614.98     1349.39     25.80 o 
  -1   3  11     3367.06     3041.14     38.85 o 
   0   3  11     2822.00     2555.62     35.10 o 
   1   3  11     1021.84      918.63     27.38 o 
   2   3  11     1775.86     1484.70     27.52 o 
   3   3  11     2977.76     2587.24     36.08 o 
   4   3  11     6340.03     6218.92     61.79 o 
   5   3  11     3525.37     3458.81     51.11 o 
   6   3  11     3055.22     2925.14     48.73 o 
   7   3  11     3435.32     3384.64     60.07 o 
   8   3  11      542.32      627.86     33.90 o 
   9   3  11     2546.27     2443.47     48.78 o 
  10   3  11     1710.10     1734.88     77.66 o 
  11   3  11      975.64      984.01     57.04 o 
  12   3  11      628.58      661.28     33.34 o 
  13   3  11      765.86      785.74     41.28 o 
  14   3  11      600.53      607.12     55.97 o 
  15   3  11      749.79      766.23     44.27 o 
  16   3  11      427.44      393.98     37.55 o 
  17   3  11      253.86      284.76     43.27 o 
  18   3  11      305.26      292.98     45.79 o 
 -21   4  11       60.26       11.12     36.42 o 
 -20   4  11       33.55      -26.10     28.81 o 
 -19   4  11      124.32       70.75     29.70 o 
 -18   4  11      175.55      202.99     31.99 o 
 -17   4  11      122.82      101.34     28.77 o 
 -16   4  11      183.02      204.19     29.96 o 
 -15   4  11       90.97      128.10     26.75 o 
 -14   4  11      679.44      690.79     48.63 o 
 -13   4  11      211.67      218.65     24.11 o 
 -12   4  11      396.76      347.44     26.03 o 
 -11   4  11     1413.52     1366.57     33.75 o 
 -10   4  11      188.24      230.52     18.14 o 
  -9   4  11      762.22      736.29     31.85 o 
  -8   4  11      519.74      550.37     21.69 o 
  -7   4  11      688.55      769.28     23.45 o 
  -6   4  11      717.34      686.48     22.34 o 
  -5   4  11     1137.81     1160.69     27.02 o 
  -4   4  11        3.65       26.43     11.75 o 
  -3   4  11      168.19      188.87     15.70 o 
  -2   4  11      714.28      629.26     21.63 o 
  -1   4  11      498.79      558.58     20.54 o 
   0   4  11      452.81      482.66     19.56 o 
   1   4  11       44.32       54.24     12.64 o 
   2   4  11      791.49      842.68     24.18 o 
   3   4  11      476.93      529.88     20.33 o 
   4   4  11      284.09      222.32     15.57 o 
   5   4  11       34.97       39.11     12.30 o 
   6   4  11       64.44       58.01     17.89 o 
   7   4  11        8.33       -0.03     17.25 o 
   8   4  11       14.76       12.68     18.14 o 
   9   4  11       20.68       13.65     21.47 o 
  10   4  11       11.74       -1.85     18.65 o 
  11   4  11      428.62      429.22     37.96 o 
  12   4  11       45.43        7.41     21.29 o 
  13   4  11       99.16      107.41     29.26 o 
  14   4  11        0.96        6.63     26.30 o 
  15   4  11       18.02       53.44     28.36 o 
  16   4  11        0.12        2.82     33.57 o 
  17   4  11       61.68      116.52     44.90 o 
  18   4  11        7.96       42.26     39.13 o 
 -20   5  11       77.43       89.66     39.79 o 
 -19   5  11       41.28        4.85     36.99 o 
 -18   5  11       15.37      -23.25     28.62 o 
 -17   5  11      251.89      238.12     34.49 o 
 -16   5  11      236.89      189.33     41.29 o 
 -15   5  11      711.94      688.88     42.07 o 
 -14   5  11       21.82       13.79     25.71 o 
 -13   5  11      101.06       75.84     30.93 o 
 -12   5  11       45.69      -13.09     24.32 o 
 -11   5  11      607.74      542.01     36.07 o 
 -10   5  11      634.61      636.19     25.82 o 
  -9   5  11     1209.71     1283.04     33.02 o 
  -8   5  11      698.15      797.58     27.30 o 
  -7   5  11      112.06      152.17     16.51 o 
  -6   5  11     1391.75     1389.97     37.53 o 
  -5   5  11     1345.61     1267.00     30.20 o 
  -4   5  11     1279.54     1263.10     37.53 o 
  -3   5  11     1323.20     1242.13     29.75 o 
  -2   5  11      551.31      544.53     25.89 o 
  -1   5  11      358.94      372.10     26.15 o 
   0   5  11     1107.19      973.42     27.82 o 
   1   5  11     1209.07     1163.21     30.08 o 
   2   5  11     2238.04     2090.86     37.48 o 
   3   5  11     4265.47     4092.67     52.38 o 
   4   5  11      705.55      668.23     24.17 o 
   5   5  11      800.09      753.45     33.31 o 
   6   5  11     1209.79     1203.83     36.41 o 
   7   5  11      326.97      344.04     24.11 o 
   8   5  11      192.42      199.27     22.14 o 
   9   5  11      527.40      533.35     31.90 o 
  10   5  11     2274.29     2258.98     59.68 o 
  11   5  11       19.70        9.38     23.83 o 
  12   5  11     1980.18     2014.00     63.19 o 
  13   5  11     1170.29     1124.72     55.78 o 
  14   5  11      706.42      710.36     45.07 o 
  15   5  11      177.47      204.70     34.38 o 
  16   5  11      587.05      647.01     46.13 o 
  17   5  11      243.36      275.47     45.18 o 
 -18   6  11      388.98      396.33     41.60 o 
 -17   6  11      226.83      198.85     35.83 o 
 -16   6  11      440.27      476.91     40.93 o 
 -15   6  11      209.49      224.36     34.00 o 
 -14   6  11     1088.55     1058.56     50.05 o 
 -13   6  11      335.20      321.84     35.10 o 
 -12   6  11      236.97      241.96     32.09 o 
 -11   6  11      198.43      241.08     32.08 o 
 -10   6  11       45.62       90.02     28.01 o 
  -9   6  11       75.05       55.30     20.95 o 
  -8   6  11       18.06       24.14     19.62 o 
  -7   6  11        1.81      -18.00     18.00 o 
  -6   6  11     2467.17     2337.56     42.27 o 
  -5   6  11       82.23       76.52     16.83 o 
  -4   6  11      605.64      553.76     24.50 o 
  -3   6  11      162.16      129.23     17.44 o 
  -2   6  11       41.79       54.96     16.36 o 
  -1   6  11      398.14      453.01     22.94 o 
   0   6  11      192.40      153.80     18.16 o 
   1   6  11      170.03      129.50     18.58 o 
   2   6  11     2432.94     2497.14     55.54 o 
   3   6  11      214.26      190.25     19.75 o 
   4   6  11      596.62      646.24     26.26 o 
   5   6  11      133.55      124.07     21.22 o 
   6   6  11        6.17       13.24     22.48 o 
   7   6  11       18.22       -2.89     22.02 o 
   8   6  11       60.39       21.84     24.27 o 
   9   6  11       24.41       36.76     38.62 o 
  10   6  11      294.35      287.36     36.97 o 
  11   6  11       95.81       80.46     28.31 o 
  12   6  11       11.29      -27.67     27.67 o 
  13   6  11      112.59       94.07     31.57 o 
  14   6  11       58.04       73.46     31.89 o 
  15   6  11      166.06      132.81     34.85 o 
 -17   7  11       70.42       48.08     34.61 o 
 -16   7  11       17.46       29.17     33.06 o 
 -15   7  11       20.33      -13.86     30.96 o 
 -14   7  11       13.45        6.96     31.50 o 
 -13   7  11       33.70       78.46     33.77 o 
 -12   7  11       15.19      -11.51     28.52 o 
 -11   7  11        4.65      -28.37     28.37 o 
 -10   7  11        3.86       40.87     28.56 o 
  -9   7  11      405.06      413.94     36.54 o 
  -8   7  11      118.02      123.38     24.41 o 
  -7   7  11      172.80      154.96     24.97 o 
  -6   7  11      276.28      259.44     32.30 o 
  -5   7  11      224.39      242.77     29.68 o 
  -4   7  11      361.78      389.31     27.84 o 
  -3   7  11       91.60      121.58     18.79 o 
  -2   7  11       58.30       72.75     18.72 o 
  -1   7  11      367.10      356.73     23.58 o 
   0   7  11       17.01       41.00     18.18 o 
   1   7  11      827.99      816.50     30.24 o 
   2   7  11      265.35      239.04     22.31 o 
   3   7  11     3431.66     3400.74     64.37 o 
   4   7  11      385.34      347.32     31.58 o 
   5   7  11      211.47      225.49     39.09 o 
   6   7  11      139.00      127.39     27.24 o 
   7   7  11       60.05       65.17     26.00 o 
   8   7  11       77.37       74.74     27.10 o 
   9   7  11       34.15       44.94     28.23 o 
  10   7  11       46.44      110.92     30.67 o 
  11   7  11      382.53      389.07     38.40 o 
  12   7  11       91.38      140.03     33.91 o 
  13   7  11      118.73      186.95     36.00 o 
  14   7  11      120.68       99.02     33.17 o 
 -15   8  11      114.96       85.81     36.52 o 
 -14   8  11      233.12      266.47     40.38 o 
 -13   8  11        1.54       78.68     34.42 o 
 -12   8  11      360.36      357.71     40.86 o 
 -11   8  11       68.18       94.17     33.85 o 
 -10   8  11       19.42       11.70     34.79 o 
  -9   8  11      315.03      295.51     46.19 o 
  -8   8  11      366.35      322.41     36.57 o 
  -7   8  11      335.36      357.82     31.35 o 
  -6   8  11       10.69       30.01     23.15 o 
  -5   8  11     1303.91     1196.77     60.61 o 
  -4   8  11        1.12       -5.60     22.17 o 
  -3   8  11      427.51      469.87     38.65 o 
  -2   8  11      213.63      251.08     27.09 o 
  -1   8  11       69.21       64.28     22.88 o 
   0   8  11      113.87      122.04     23.27 o 
   1   8  11      238.35      206.24     25.89 o 
   2   8  11        2.87       37.91     24.08 o 
   3   8  11      629.89      670.26     34.38 o 
   4   8  11       14.12      -25.42     25.42 o 
   5   8  11       13.70        4.59     25.50 o 
   6   8  11       97.19       37.17     26.86 o 
   7   8  11        2.54      -16.15     26.43 o 
   8   8  11       12.73       27.51     28.63 o 
   9   8  11        7.43      -20.50     28.28 o 
  10   8  11        1.30      -28.30     28.30 o 
  11   8  11        3.24      -21.50     29.51 o 
  12   8  11        3.56       24.85     33.34 o 
 -13   9  11       22.62       -5.87     65.03 o 
 -12   9  11        5.73       -2.72     47.52 o 
 -11   9  11       91.31      109.49     35.88 o 
 -10   9  11       78.86       71.53     34.10 o 
  -9   9  11       27.34       91.13     36.21 o 
  -8   9  11       89.42       22.67     33.22 o 
  -7   9  11       77.49       89.27     32.37 o 
  -6   9  11        8.15       23.61     33.58 o 
  -5   9  11       39.38      -10.40     24.41 o 
  -4   9  11      343.20      361.16     36.65 o 
  -3   9  11        0.64       47.39     28.17 o 
  -2   9  11        0.64       17.22     27.46 o 
  -1   9  11       40.93       68.54     28.09 o 
   0   9  11        0.63       41.00     27.67 o 
   1   9  11        1.97        3.06     26.97 o 
   2   9  11       21.43       15.81     32.63 o 
   3   9  11        6.98        8.58     26.93 o 
   4   9  11      356.54      438.97     52.42 o 
   5   9  11       61.81       81.14     29.46 o 
   6   9  11        0.62      -12.28     54.75 o 
   7   9  11      152.01      149.63     33.54 o 
   8   9  11       25.10       -0.57     31.21 o 
   9   9  11      106.86      138.15     34.94 o 
  10   9  11       28.87       -8.36     46.12 o 
  -9  10  11       96.04      148.70     37.70 o 
  -8  10  11       29.42       67.16     40.71 o 
  -7  10  11        3.73       70.67     40.13 o 
  -6  10  11       13.01       19.30     53.61 o 
  -5  10  11       10.38       -2.18     36.43 o 
  -4  10  11       47.06       71.12     38.61 o 
  -3  10  11       41.61       70.21     30.97 o 
  -2  10  11       64.47       85.29     32.29 o 
  -1  10  11       67.52       51.38     31.13 o 
   0  10  11       54.06      106.42     31.41 o 
   1  10  11       34.35       -5.72     32.37 o 
   2  10  11        2.98      -19.72     34.30 o 
   3  10  11       81.48      153.85     39.41 o 
   4  10  11       31.28       49.96     36.15 o 
   5  10  11       43.66       31.65     37.52 o 
   6  10  11       38.83       26.15     36.50 o 
 -22   0  12      143.99       89.83     93.36 o 
 -21   0  12      245.71      297.12     51.72 o 
 -20   0  12       29.57       62.47     41.65 o 
 -19   0  12      465.69      359.78     51.36 o 
 -18   0  12       71.85      103.56     40.00 o 
 -17   0  12      369.69      403.91     55.48 o 
 -16   0  12      649.42      591.31     37.75 o 
 -15   0  12     6022.26     5918.56     98.53 o 
 -14   0  12     4139.34     4286.91     78.70 o 
 -13   0  12      107.12      106.24     21.51 o 
 -12   0  12       32.19       21.31     20.70 o 
 -11   0  12      406.02      433.82     26.10 o 
 -10   0  12       22.35       -5.08     16.21 o 
  -9   0  12      761.00      826.68     43.94 o 
  -8   0  12     1250.05     1255.48     31.74 o 
  -7   0  12     4576.91     4785.53     68.78 o 
  -6   0  12      770.00      773.97     38.03 o 
  -5   0  12     7304.48     7455.81     94.80 o 
  -4   0  12      983.10     1173.14     30.42 o 
  -3   0  12      936.69      995.49     32.80 o 
  -2   0  12      591.82      687.57     32.41 o 
  -1   0  12      410.66      368.12     20.90 o 
   0   0  12     2230.08     2431.46     45.82 o 
   1   0  12      376.85      426.01     24.54 o 
   2   0  12      138.65      125.13     27.69 o 
   3   0  12        6.26        1.52     14.94 o 
   4   0  12      121.05      125.08     17.68 o 
   5   0  12      887.58      917.38     44.45 o 
   6   0  12     2149.51     2300.73     72.94 o 
   7   0  12     4152.06     3959.49     65.92 o 
   8   0  12     2648.64     2710.15     54.32 o 
   9   0  12      883.74      868.84     34.99 o 
  10   0  12     9218.45     8946.61    165.08 o 
  11   0  12     4141.34     4061.01    105.08 o 
  12   0  12      435.54      357.39     73.10 o 
  13   0  12     1456.68     1418.76     71.76 o 
  14   0  12       33.73       32.05     37.05 o 
  15   0  12      633.70      563.76    120.80 o 
  16   0  12      366.29      444.54     55.58 o 
  17   0  12     1548.08     1589.40     86.16 o 
  18   0  12      875.05      951.01     73.14 o 
  19   0  12        9.45       26.10     46.45 o 
 -22   1  12       13.44       28.68     31.12 o 
 -21   1  12        0.44      -11.35     29.29 o 
 -20   1  12        5.61       41.28     28.66 o 
 -19   1  12        4.25       10.53     27.21 o 
 -18   1  12        7.94      -24.52     24.52 o 
 -17   1  12       44.19       28.24     21.01 o 
 -16   1  12       61.48       25.46     32.17 o 
 -15   1  12      288.29      270.15     28.85 o 
 -14   1  12     1059.52     1160.89     33.69 o 
 -13   1  12       11.35        5.59     13.64 o 
 -12   1  12       16.38       31.64     13.96 o 
 -11   1  12        2.43       10.06     10.92 o 
 -10   1  12      200.54      244.91     13.59 o 
  -9   1  12        5.80        3.51     13.35 o 
  -8   1  12      342.11      364.22     19.28 o 
  -7   1  12     1223.73     1292.51     35.03 o 
  -6   1  12     1140.66     1154.85     44.46 o 
  -5   1  12       48.44       59.05     12.66 o 
  -4   1  12      962.30      982.68     25.21 o 
  -3   1  12     1351.41     1557.43     28.81 o 
  -2   1  12      486.04      575.46     17.41 o 
  -1   1  12     1498.20     1620.92     36.04 o 
   0   1  12       74.18       77.75     11.15 o 
   1   1  12     1163.47     1308.28     27.01 o 
   2   1  12     2001.69     2063.94     33.98 o 
   3   1  12      239.29      290.88     14.70 o 
   4   1  12       16.91       23.36     10.77 o 
   5   1  12       17.79       19.59      9.82 o 
   6   1  12      304.32      275.90     19.09 o 
   7   1  12       87.48       95.22     17.55 o 
   8   1  12       26.15       37.58     19.10 o 
   9   1  12      673.03      622.33     27.78 o 
  10   1  12     1540.01     1473.84     39.40 o 
  11   1  12      376.85      370.81     25.87 o 
  12   1  12       33.44       -0.79     22.91 o 
  13   1  12       48.01       56.25     25.66 o 
  14   1  12       29.12       33.96     25.85 o 
  15   1  12       10.70      -20.39     26.86 o 
  16   1  12        1.29       26.09     29.43 o 
  17   1  12        2.58        1.14     30.12 o 
  18   1  12      136.94       99.30     34.47 o 
  19   1  12      321.95      306.68     39.72 o 
 -22   2  12       21.77       28.58     46.34 o 
 -21   2  12      156.53      141.78     40.41 o 
 -20   2  12      143.97      162.35     33.33 o 
 -19   2  12      209.01      192.33     27.43 o 
 -18   2  12      108.13       95.53     26.29 o 
 -17   2  12        9.63       34.02     22.32 o 
 -16   2  12        0.63        1.76     23.03 o 
 -15   2  12        8.11        3.50     19.23 o 
 -14   2  12       14.56       38.10     19.58 o 
 -13   2  12      291.54      309.40     19.28 o 
 -12   2  12       22.73        7.81     17.18 o 
 -11   2  12        0.65        8.91     10.62 o 
 -10   2  12        3.39        2.61     14.52 o 
  -9   2  12      470.61      512.13     26.04 o 
  -8   2  12       39.64       49.92     14.40 o 
  -7   2  12     1613.38     1789.78     35.71 o 
  -6   2  12        0.49       -2.47     12.21 o 
  -5   2  12      328.59      359.07     18.85 o 
  -4   2  12      688.44      775.76     25.28 o 
  -3   2  12     1025.61      901.54     19.90 o 
  -2   2  12      714.68      695.09     19.51 o 
  -1   2  12      501.85      628.04     19.33 o 
   0   2  12     2009.68     2263.21     47.08 o 
   1   2  12     5999.17     6142.36     59.98 o 
   2   2  12     2378.99     2835.30     37.85 o 
   3   2  12     1429.24     1657.70     27.94 o 
   4   2  12       17.49       12.34      9.92 o 
   5   2  12     1362.98     1128.86     31.03 o 
   6   2  12      349.40      372.04     22.22 o 
   7   2  12      612.32      714.75     28.26 o 
   8   2  12      257.07      259.26     22.01 o 
   9   2  12      441.99      467.07     34.41 o 
  10   2  12     1179.18     1187.84     38.26 o 
  11   2  12     2271.26     2267.89     48.12 o 
  12   2  12      440.82      465.45     29.10 o 
  13   2  12      810.44      832.65     43.02 o 
  14   2  12      339.58      294.89     33.65 o 
  15   2  12      660.44      682.23     45.64 o 
  16   2  12      398.96      334.10     43.96 o 
  17   2  12      423.16      370.33     43.90 o 
  18   2  12      234.60      137.39     35.12 o 
 -21   3  12        1.62        6.19     41.79 o 
 -20   3  12        1.24      -25.52     25.52 o 
 -19   3  12       21.34       14.44     27.08 o 
 -18   3  12      116.82       90.52     24.89 o 
 -17   3  12      214.67      321.36     28.92 o 
 -16   3  12      121.13      142.57     24.06 o 
 -15   3  12       46.53       36.50     21.62 o 
 -14   3  12       11.88       12.40     19.81 o 
 -13   3  12      241.32      249.91     24.09 o 
 -12   3  12      389.19      405.67     26.83 o 
 -11   3  12        1.54      -11.70     11.70 o 
 -10   3  12      287.73      306.49     22.38 o 
  -9   3  12       63.93       68.07     17.01 o 
  -8   3  12      856.55      906.98     30.70 o 
  -7   3  12     1359.89     1526.84     35.66 o 
  -6   3  12     1128.45     1130.05     30.31 o 
  -5   3  12      573.39      587.16     15.25 o 
  -4   3  12     2602.91     2752.49     36.60 o 
  -3   3  12      442.27      509.21     18.06 o 
  -2   3  12      225.05      289.24     16.45 o 
  -1   3  12     1339.49     1288.50     26.31 o 
   0   3  12      972.55      919.59     23.72 o 
   1   3  12     1753.52     1669.17     29.63 o 
   2   3  12     1180.68     1058.77     24.68 o 
   3   3  12      354.37      358.05     20.57 o 
   4   3  12      100.20       72.49     11.65 o 
   5   3  12        1.36       26.16     15.84 o 
   6   3  12       19.21       12.93     16.25 o 
   7   3  12      131.36      128.37     19.12 o 
   8   3  12      129.49      139.00     20.85 o 
   9   3  12        0.44        7.07     19.08 o 
  10   3  12      480.26      449.28     28.36 o 
  11   3  12      126.93       86.22     22.02 o 
  12   3  12      231.69      268.92     26.68 o 
  13   3  12        3.02      -21.19     21.19 o 
  14   3  12       17.50       15.85     27.04 o 
  15   3  12       23.81      -26.18     26.18 o 
  16   3  12       87.28       98.82     31.58 o 
  17   3  12        5.56       15.61     37.24 o 
  18   3  12        3.46       28.06     36.91 o 
 -20   4  12       24.98        5.25     30.76 o 
 -19   4  12       47.47       72.07     31.25 o 
 -18   4  12       27.98       21.36     27.79 o 
 -17   4  12       13.29      -10.41     25.60 o 
 -16   4  12       18.55       20.26     25.94 o 
 -15   4  12      163.17      187.32     29.87 o 
 -14   4  12       21.47       21.54     21.23 o 
 -13   4  12     1461.08     1373.98     45.12 o 
 -12   4  12     1002.71      917.44     35.57 o 
 -11   4  12       58.56       60.44     19.53 o 
 -10   4  12      355.34      340.55     19.18 o 
  -9   4  12      134.18      122.34     15.82 o 
  -8   4  12      284.21      306.47     17.32 o 
  -7   4  12        3.59       -3.92     11.59 o 
  -6   4  12      209.01      202.62     14.98 o 
  -5   4  12        0.79       -5.94     11.30 o 
  -4   4  12      357.41      282.26     16.52 o 
  -3   4  12     1606.29     1641.71     31.15 o 
  -2   4  12      439.45      420.16     19.61 o 
  -1   4  12     1503.87     1515.34     30.02 o 
   0   4  12      240.27      307.45     17.43 o 
   1   4  12      113.05       65.05     13.46 o 
   2   4  12      712.49      734.26     24.29 o 
   3   4  12      757.50      803.42     34.93 o 
   4   4  12     1345.59     1302.23     32.58 o 
   5   4  12      415.06      395.52     23.84 o 
   6   4  12      782.64      721.45     29.69 o 
   7   4  12      287.88      258.52     23.16 o 
   8   4  12     1251.62     1182.06     38.54 o 
   9   4  12     1279.20     1194.01     42.24 o 
  10   4  12      276.25      246.96     25.64 o 
  11   4  12      624.66      686.39     34.20 o 
  12   4  12      211.04      238.34     26.62 o 
  13   4  12      126.94      154.40     30.88 o 
  14   4  12       51.95       -5.15     29.94 o 
  15   4  12      320.87      344.97     83.77 o 
  16   4  12      131.15      142.34     41.37 o 
  17   4  12      140.40      140.72     43.34 o 
 -20   5  12        0.73      -14.68     54.46 o 
 -19   5  12      272.49      263.10     37.90 o 
 -18   5  12      121.56      134.93     32.82 o 
 -17   5  12      224.14      242.00     34.13 o 
 -16   5  12       18.27        0.12     26.80 o 
 -15   5  12       95.64      175.78     30.84 o 
 -14   5  12      127.20      163.06     29.75 o 
 -13   5  12       88.12       82.05     26.91 o 
 -12   5  12      106.15      112.60     27.15 o 
 -11   5  12      859.42      847.66     42.33 o 
 -10   5  12      207.01      244.31     24.64 o 
  -9   5  12     1810.99     1693.68     36.39 o 
  -8   5  12      591.57      642.13     33.19 o 
  -7   5  12      462.80      547.17     33.03 o 
  -6   5  12      818.02      809.41     27.28 o 
  -5   5  12     1553.54     1607.06     33.86 o 
  -4   5  12     1023.80     1059.98     29.09 o 
  -3   5  12      261.01      237.52     18.44 o 
  -2   5  12      570.98      578.21     22.85 o 
  -1   5  12     1482.45     1500.96     45.27 o 
   0   5  12      672.82      642.79     24.27 o 
   1   5  12      123.75      115.74     16.88 o 
   2   5  12      164.92      142.96     17.47 o 
   3   5  12        1.96       27.31     15.74 o 
   4   5  12      324.79      299.25     19.39 o 
   5   5  12      512.06      437.06     26.43 o 
   6   5  12      182.38      155.91     21.19 o 
   7   5  12      243.10      214.23     22.57 o 
   8   5  12      225.97      200.31     23.00 o 
   9   5  12       41.22       63.05     20.23 o 
  10   5  12        0.72        5.96     24.63 o 
  11   5  12      590.08      570.67     63.36 o 
  12   5  12       57.11       67.37     28.54 o 
  13   5  12        8.74       56.19     32.29 o 
  14   5  12        0.18      -17.39     27.26 o 
  15   5  12       12.04       -4.97     29.42 o 
  16   5  12        0.25        5.22     36.69 o 
 -18   6  12        0.83      -29.66     29.66 o 
 -17   6  12       37.46       52.12     32.61 o 
 -16   6  12       34.74      -10.21     29.12 o 
 -15   6  12       22.99       -3.14     33.60 o 
 -14   6  12       37.18       32.57     30.81 o 
 -13   6  12       76.54       44.12     28.83 o 
 -12   6  12      113.41       79.11     48.18 o 
 -11   6  12      112.17       89.14     37.25 o 
 -10   6  12      232.16      189.47     30.60 o 
  -9   6  12       63.82       73.25     26.69 o 
  -8   6  12       29.56       23.71     19.76 o 
  -7   6  12      259.80      214.90     20.37 o 
  -6   6  12     2975.19     2941.05     49.71 o 
  -5   6  12      170.34      174.89     19.06 o 
  -4   6  12       39.94       40.55     16.75 o 
  -3   6  12      159.82      167.44     18.63 o 
  -2   6  12      383.29      372.83     22.47 o 
  -1   6  12      159.82      176.63     19.08 o 
   0   6  12      190.95      200.34     20.20 o 
   1   6  12       20.53        4.54     16.78 o 
   2   6  12      703.23      676.85     27.78 o 
   3   6  12        6.39        1.00     16.74 o 
   4   6  12       87.45       91.89     18.00 o 
   5   6  12      161.51      149.96     22.04 o 
   6   6  12        3.08       19.67     23.90 o 
   7   6  12       70.58       90.88     25.66 o 
   8   6  12        1.09      -11.90     24.04 o 
   9   6  12      203.11      274.11     31.77 o 
  10   6  12      663.78      535.02     39.53 o 
  11   6  12       30.69       24.51     28.05 o 
  12   6  12      272.92      247.02     33.96 o 
  13   6  12      256.70      235.06     35.73 o 
  14   6  12       85.78      118.59     33.88 o 
  15   6  12       58.51       91.17     34.01 o 
 -17   7  12      192.11      117.91     36.56 o 
 -16   7  12      214.75      177.35     36.70 o 
 -15   7  12      181.95      158.88     36.50 o 
 -14   7  12      530.52      523.79     43.81 o 
 -13   7  12      169.47      242.39     36.87 o 
 -12   7  12      355.87      298.90     41.08 o 
 -11   7  12      201.51      182.54     33.16 o 
 -10   7  12       81.11       88.16     30.49 o 
  -9   7  12       70.90       93.01     30.25 o 
  -8   7  12      102.87      108.59     29.25 o 
  -7   7  12      760.99      714.45     35.56 o 
  -6   7  12      967.58      871.17     46.63 o 
  -5   7  12      502.07      498.66     31.17 o 
  -4   7  12      330.52      356.60     27.74 o 
  -3   7  12      191.55      213.89     20.90 o 
  -2   7  12       63.14       87.54     19.15 o 
  -1   7  12      233.12      304.02     23.39 o 
   0   7  12        3.52       -8.17     17.05 o 
   1   7  12        8.99       -3.14     17.57 o 
   2   7  12     1368.44     1349.06     37.42 o 
   3   7  12      405.49      377.45     27.96 o 
   4   7  12      258.62      221.68     28.61 o 
   5   7  12      351.63      340.82     32.13 o 
   6   7  12      330.42      298.60     32.06 o 
   7   7  12       27.94      -22.57     24.33 o 
   8   7  12        3.20      -14.54     25.74 o 
   9   7  12       12.74       31.00     27.98 o 
  10   7  12        0.98       18.12     27.94 o 
  11   7  12      213.55      200.51     34.56 o 
  12   7  12        5.57      -30.91     34.85 o 
  13   7  12       18.50       -3.35     31.66 o 
  14   7  12        2.79       -3.99     43.91 o 
 -15   8  12        1.46      -25.19     38.48 o 
 -14   8  12        0.23      -23.16     33.45 o 
 -13   8  12        0.00      -38.80     38.80 o 
 -12   8  12        3.51       21.81     32.28 o 
 -11   8  12        1.50        8.87     31.69 o 
 -10   8  12       36.54      -29.47     29.47 o 
  -9   8  12       53.12       60.13     31.49 o 
  -8   8  12        4.11       30.26     30.54 o 
  -7   8  12       35.90      -16.52     29.03 o 
  -6   8  12        2.02      -18.16     23.19 o 
  -5   8  12      289.50      283.09     39.26 o 
  -4   8  12       16.01       -0.33     22.98 o 
  -3   8  12        6.53        5.90     22.25 o 
  -2   8  12        9.05       -2.06     21.97 o 
  -1   8  12       27.24       55.90     23.43 o 
   0   8  12        6.95       -7.46     21.54 o 
   1   8  12      196.27      178.12     25.41 o 
   2   8  12       18.72       35.89     22.05 o 
   3   8  12      471.52      417.85     37.19 o 
   4   8  12       58.38       58.42     27.01 o 
   5   8  12       97.09      108.98     42.46 o 
   6   8  12       12.40       11.77     26.90 o 
   7   8  12        1.90      -13.92     26.62 o 
   8   8  12        0.62      -27.53     27.53 o 
   9   8  12       31.02       22.74     30.26 o 
  10   8  12        7.58       40.16     30.81 o 
  11   8  12        4.30       43.96     32.14 o 
  12   8  12       14.46       53.93     39.46 o 
 -12   9  12      136.10      148.15     38.62 o 
 -11   9  12       58.50       57.94     35.00 o 
 -10   9  12       84.91      160.83     37.20 o 
  -9   9  12       76.90       22.98     31.96 o 
  -8   9  12       75.69      -20.27     39.26 o 
  -7   9  12      147.81      143.28     35.46 o 
  -6   9  12      211.43      264.15     37.06 o 
  -5   9  12      271.97      263.14     36.62 o 
  -4   9  12      192.39      230.01     51.19 o 
  -3   9  12      274.75      265.71     35.54 o 
  -2   9  12      167.35      179.82     31.47 o 
  -1   9  12      186.57      179.47     31.73 o 
   0   9  12      159.44      155.23     31.86 o 
   1   9  12      143.45      119.71     30.42 o 
   2   9  12      120.67      159.84     36.67 o 
   3   9  12      101.24      113.63     29.75 o 
   4   9  12       94.27      144.93     33.10 o 
   5   9  12      285.71      341.32     37.38 o 
   6   9  12      191.05      187.41     34.15 o 
   7   9  12       11.88      -14.72     29.30 o 
   8   9  12       41.72       29.56     31.79 o 
   9   9  12       16.02       -6.62     47.88 o 
  -8  10  12       26.83       72.28     54.82 o 
  -7  10  12        4.08      -13.25     38.53 o 
  -6  10  12       22.88       73.02     38.83 o 
  -5  10  12       15.78        5.52     38.06 o 
  -4  10  12       17.83       14.11     36.31 o 
  -3  10  12        1.80       -8.72     36.62 o 
  -2  10  12        9.37       13.56     31.04 o 
  -1  10  12       14.50      -28.93     29.11 o 
   0  10  12       45.88       31.01     82.68 o 
   1  10  12        0.03       57.32     37.19 o 
   2  10  12       14.83      -26.59     34.52 o 
   3  10  12       37.33       73.31     47.66 o 
   4  10  12       35.33       38.20     37.29 o 
   5  10  12       38.69       25.98     37.10 o 
 -22   1  13      370.69      490.19     71.29 o 
 -21   1  13      275.81      314.81     45.32 o 
 -20   1  13      390.33      437.08     40.12 o 
 -19   1  13      696.05      751.04     45.74 o 
 -18   1  13      233.30      284.22     33.40 o 
 -17   1  13     1265.47     1296.10     54.83 o 
 -16   1  13      343.96      302.77     25.80 o 
 -15   1  13      232.36      248.58     24.22 o 
 -14   1  13      889.41      846.39     34.26 o 
 -13   1  13     2428.39     2472.40     46.56 o 
 -12   1  13     2945.63     3065.76     42.68 o 
 -11   1  13      460.02      412.46     17.68 o 
 -10   1  13     1072.39      956.21     38.68 o 
  -9   1  13      352.60      290.59     26.13 o 
  -8   1  13      387.71      324.31     18.61 o 
  -7   1  13      237.87      203.99     21.38 o 
  -6   1  13      405.10      338.62     27.66 o 
  -5   1  13     3072.78     3086.42     48.69 o 
  -4   1  13      645.88      636.02     16.76 o 
  -3   1  13     1347.78     1179.51     25.69 o 
  -2   1  13     3877.51     4021.88     48.78 o 
  -1   1  13     2655.58     2913.58     36.73 o 
   0   1  13      711.61      814.02     21.12 o 
   1   1  13     2915.39     3416.14     40.91 o 
   2   1  13      587.05      594.53     19.52 o 
   3   1  13       99.33      156.43     13.27 o 
   4   1  13      212.38      250.57     23.99 o 
   5   1  13      619.42      616.64     19.94 o 
   6   1  13      347.05      353.37     21.45 o 
   7   1  13       90.02       97.30     17.19 o 
   8   1  13        7.83        6.06     16.56 o 
   9   1  13      135.66      124.62     20.13 o 
  10   1  13     1720.27     1587.02     41.39 o 
  11   1  13      960.71      900.33     42.55 o 
  12   1  13        4.73      -16.17     24.11 o 
  13   1  13        8.97        0.84     25.55 o 
  14   1  13      213.74      228.84     32.52 o 
  15   1  13      269.50      240.97     33.79 o 
  16   1  13      422.59      370.06     38.42 o 
  17   1  13      278.96      285.50     37.61 o 
  18   1  13       92.84       11.30     32.94 o 
 -21   2  13        0.13       35.96     30.88 o 
 -20   2  13       81.62       30.78     30.45 o 
 -19   2  13      104.61      117.66     31.53 o 
 -18   2  13       74.19       57.87     27.82 o 
 -17   2  13       47.67       15.19     23.54 o 
 -16   2  13        0.78      -13.55     23.43 o 
 -15   2  13        5.09        8.96     19.78 o 
 -14   2  13     1729.78     1709.92     43.79 o 
 -13   2  13        5.17       -9.89     18.50 o 
 -12   2  13       51.33       81.57     19.15 o 
 -11   2  13      134.00      191.72     20.05 o 
 -10   2  13       10.90       22.47     15.40 o 
  -9   2  13        0.48       -7.95     14.54 o 
  -8   2  13      392.84      394.10     21.66 o 
  -7   2  13      108.88       87.76     15.71 o 
  -6   2  13      279.50      319.13     19.33 o 
  -5   2  13        1.13       11.39     12.77 o 
  -4   2  13      317.88      261.48     17.20 o 
  -3   2  13       31.02       26.02      9.44 o 
  -2   2  13       11.02       17.64     10.06 o 
  -1   2  13      689.26      723.61     21.08 o 
   0   2  13      218.66      236.26     14.62 o 
   1   2  13      419.77      515.89     22.13 o 
   2   2  13      154.42      190.36     15.32 o 
   3   2  13      488.03      561.58     27.36 o 
   4   2  13       19.39       17.32     12.63 o 
   5   2  13      763.52      725.42     34.71 o 
   6   2  13      728.02      689.41     27.85 o 
   7   2  13      455.19      457.57     36.56 o 
   8   2  13      936.94      916.54     41.05 o 
   9   2  13       26.61       16.20     18.19 o 
  10   2  13      154.09      183.82     23.28 o 
  11   2  13      337.41      332.05     26.52 o 
  12   2  13      217.25      198.11     24.69 o 
  13   2  13      432.12      381.45     35.43 o 
  14   2  13       49.74      -14.71     26.47 o 
  15   2  13      453.49      427.96     38.45 o 
  16   2  13      155.20      128.07     33.05 o 
  17   2  13        0.98      -12.57     30.71 o 
  18   2  13       32.46        9.71     31.53 o 
 -21   3  13       36.84       76.89     37.74 o 
 -20   3  13      199.07      151.13     40.34 o 
 -19   3  13      500.70      504.80     41.42 o 
 -18   3  13      434.35      462.92     35.50 o 
 -17   3  13      437.50      463.88     31.89 o 
 -16   3  13      268.15      320.24     28.17 o 
 -15   3  13      262.78      266.87     30.02 o 
 -14   3  13      160.51      146.56     22.87 o 
 -13   3  13     1167.68     1222.93     39.65 o 
 -12   3  13     1006.48     1038.95     36.78 o 
 -11   3  13     1402.04     1319.83     38.74 o 
 -10   3  13      982.30      945.79     39.62 o 
  -9   3  13      474.00      502.86     29.39 o 
  -8   3  13      436.98      407.12     23.47 o 
  -7   3  13      318.39      308.93     21.22 o 
  -6   3  13     2135.97     1881.48     38.61 o 
  -5   3  13      473.10      553.60     34.13 o 
  -4   3  13        2.36        3.00      9.91 o 
  -3   3  13      542.87      500.66     18.59 o 
  -2   3  13       45.87       42.30     11.46 o 
  -1   3  13      526.73      524.88     19.26 o 
   0   3  13     2139.57     2256.03     39.99 o 
   1   3  13      548.82      519.40     20.12 o 
   2   3  13       32.96       60.89     15.49 o 
   3   3  13      786.40      732.21     22.07 o 
   4   3  13       30.27       36.87     11.41 o 
   5   3  13      625.64      619.20     27.21 o 
   6   3  13      185.58      231.68     24.17 o 
   7   3  13        0.19       -6.20     17.13 o 
   8   3  13      681.03      613.18     30.26 o 
   9   3  13     2418.85     2354.02     50.20 o 
  10   3  13       37.91       30.86     20.50 o 
  11   3  13      280.36      272.63     26.54 o 
  12   3  13      231.67      238.72     26.43 o 
  13   3  13       71.51       82.45     24.38 o 
  14   3  13        0.54       23.03     39.56 o 
  15   3  13        0.90      -27.92     27.92 o 
  16   3  13      142.02      144.75     40.46 o 
  17   3  13       30.11       53.03     39.64 o 
 -20   4  13        6.73        3.67     29.61 o 
 -19   4  13        0.71      -31.95     31.95 o 
 -18   4  13        8.71      -22.49     26.87 o 
 -17   4  13        0.40        1.11     37.20 o 
 -16   4  13      185.28      185.58     30.40 o 
 -15   4  13       54.46       34.55     26.49 o 
 -14   4  13        1.67      -14.71     20.96 o 
 -13   4  13      149.68      116.69     22.92 o 
 -12   4  13       32.96       63.47     20.86 o 
 -11   4  13       33.12       60.08     19.79 o 
 -10   4  13      549.82      476.72     27.58 o 
  -9   4  13      340.41      361.29     25.09 o 
  -8   4  13        7.29        0.30     12.17 o 
  -7   4  13      125.28      115.09     13.59 o 
  -6   4  13      503.93      470.43     19.22 o 
  -5   4  13     1879.82     1782.29     32.24 o 
  -4   4  13      535.42      534.49     20.35 o 
  -3   4  13      890.75      807.39     24.22 o 
  -2   4  13     1334.16     1306.02     29.22 o 
  -1   4  13      414.09      379.61     18.96 o 
   0   4  13      319.45      344.51     21.26 o 
   1   4  13     1657.14     1616.19     42.03 o 
   2   4  13     1312.08     1262.79     29.64 o 
   3   4  13      424.41      475.59     20.63 o 
   4   4  13      299.04      325.57     23.60 o 
   5   4  13      318.38      321.25     23.80 o 
   6   4  13      421.41      434.63     25.88 o 
   7   4  13      831.48      739.95     48.32 o 
   8   4  13       77.80       67.65     21.43 o 
   9   4  13        1.71       -7.34     19.93 o 
  10   4  13      157.02      169.12     24.91 o 
  11   4  13      314.19      305.25     28.14 o 
  12   4  13       86.60      115.63     24.73 o 
  13   4  13       67.17       42.94     28.91 o 
  14   4  13       11.17       32.00     42.10 o 
  15   4  13       17.13      -10.58     35.38 o 
  16   4  13       64.11       64.17     40.36 o 
  17   4  13        2.15      -27.73     35.66 o 
 -19   5  13      154.00      138.30     34.35 o 
 -18   5  13      224.96      207.04     34.65 o 
 -17   5  13      143.17      123.13     32.50 o 
 -16   5  13      298.87      266.03     35.93 o 
 -15   5  13       22.73       -1.28     25.64 o 
 -14   5  13     1423.63     1391.55     51.56 o 
 -13   5  13      678.88      703.51     41.17 o 
 -12   5  13      670.08      622.14     38.75 o 
 -11   5  13       37.17       45.28     26.15 o 
 -10   5  13       27.10       18.19     20.18 o 
  -9   5  13       94.20       65.00     20.35 o 
  -8   5  13       36.41       14.06     19.10 o 
  -7   5  13       56.18       75.45     16.07 o 
  -6   5  13     1409.01     1437.76     37.93 o 
  -5   5  13      104.28       97.58     16.09 o 
  -4   5  13      221.67      237.18     18.66 o 
  -3   5  13        1.67        0.45     16.87 o 
  -2   5  13      185.15      179.84     17.45 o 
  -1   5  13      100.47      102.32     16.69 o 
   0   5  13      104.73       92.27     16.56 o 
   1   5  13     1926.85     2062.40     42.01 o 
   2   5  13       17.19       19.90     15.39 o 
   3   5  13       92.36       94.59     16.87 o 
   4   5  13       22.16       43.11     15.46 o 
   5   5  13      104.65       77.47     20.11 o 
   6   5  13       13.80       35.19     25.15 o 
   7   5  13        0.05      -12.44     24.07 o 
   8   5  13       20.88       15.43     19.37 o 
   9   5  13       78.65       80.19     22.05 o 
  10   5  13        9.65      -12.65     24.93 o 
  11   5  13      115.97       73.96     32.14 o 
  12   5  13        0.51       30.76     27.79 o 
  13   5  13       18.37        9.08     27.68 o 
  14   5  13       27.56        3.55     29.20 o 
  15   5  13        2.95       74.82     38.20 o 
  16   5  13       17.51       72.19     42.70 o 
 -18   6  13       30.15       24.00     40.74 o 
 -17   6  13        6.77       24.89     31.26 o 
 -16   6  13       21.83       22.70     29.93 o 
 -15   6  13      478.08      520.50     42.09 o 
 -14   6  13       74.89       24.55     30.34 o 
 -13   6  13      433.53      431.34     38.55 o 
 -12   6  13      330.59      399.51     36.95 o 
 -11   6  13      957.86      889.50     55.74 o 
 -10   6  13      274.19      288.47     33.07 o 
  -9   6  13      475.25      448.15     35.90 o 
  -8   6  13      928.59      936.15     47.08 o 
  -7   6  13       37.06        1.36     16.76 o 
  -6   6  13     3859.63     3664.74     53.94 o 
  -5   6  13       26.51       30.74     17.22 o 
  -4   6  13        3.57        3.47     16.32 o 
  -3   6  13      357.48      300.30     21.63 o 
  -2   6  13       40.52       38.69     16.89 o 
  -1   6  13      316.65      319.18     26.67 o 
   0   6  13      696.45      716.71     28.11 o 
   1   6  13      365.14      361.43     23.39 o 
   2   6  13     2822.16     2868.65     47.61 o 
   3   6  13      100.64      120.38     19.16 o 
   4   6  13       40.31       54.53     20.36 o 
   5   6  13      178.79      211.74     27.37 o 
   6   6  13       11.45      -24.45     24.45 o 
   7   6  13       12.64       24.69     23.87 o 
   8   6  13       53.97       60.40     25.89 o 
   9   6  13       52.06       50.46     26.74 o 
  10   6  13      383.37      316.84     37.88 o 
  11   6  13       23.95       56.90     29.24 o 
  12   6  13      106.43       97.60     31.70 o 
  13   6  13       77.00       65.12     31.69 o 
  14   6  13       77.99       96.69     46.00 o 
  15   6  13       24.66       10.31     31.96 o 
 -17   7  13       16.60       25.57     35.66 o 
 -16   7  13       48.89       32.87     34.56 o 
 -15   7  13       96.52      162.14     36.88 o 
 -14   7  13       29.23       -9.41     31.87 o 
 -13   7  13       60.26       42.62     31.96 o 
 -12   7  13       21.07       11.16     30.70 o 
 -11   7  13       19.51       22.26     40.59 o 
 -10   7  13       27.51       53.52     29.67 o 
  -9   7  13      206.56      198.94     41.17 o 
  -8   7  13      129.88       79.12     29.77 o 
  -7   7  13     1575.74     1416.14     75.45 o 
  -6   7  13      314.29      353.48     45.23 o 
  -5   7  13      324.98      332.36     27.97 o 
  -4   7  13       58.57       75.99     20.49 o 
  -3   7  13        3.14       -6.31     17.46 o 
  -2   7  13       36.00       37.54     18.57 o 
  -1   7  13        0.65        0.79     18.96 o 
   0   7  13       79.23       91.44     19.89 o 
   1   7  13     1260.02     1212.64     51.65 o 
   2   7  13       24.83       46.96     19.30 o 
   3   7  13      429.03      437.47     33.62 o 
   4   7  13       69.19       66.53     25.52 o 
   5   7  13      181.95      154.13     28.73 o 
   6   7  13        6.77       -6.88     24.90 o 
   7   7  13        8.80        7.94     25.91 o 
   8   7  13        3.92      -25.45     25.73 o 
   9   7  13        2.72      -24.50     26.55 o 
  10   7  13      142.94      116.82     31.78 o 
  11   7  13        1.29       24.01     29.31 o 
  12   7  13        1.32      -21.19     34.49 o 
  13   7  13        1.61       17.65     31.79 o 
 -15   8  13        0.53       -5.43     61.50 o 
 -14   8  13        8.65       28.60     33.55 o 
 -13   8  13       12.93      -12.64     32.37 o 
 -12   8  13       29.06       49.03     33.05 o 
 -11   8  13      115.26      139.61     35.57 o 
 -10   8  13      110.60      103.52     33.15 o 
  -9   8  13       57.27       68.36     31.71 o 
  -8   8  13      109.02       63.68     31.03 o 
  -7   8  13       42.54       65.81     30.74 o 
  -6   8  13      102.54       15.46     41.72 o 
  -5   8  13      382.90      379.86     31.60 o 
  -4   8  13      123.03      127.47     26.37 o 
  -3   8  13      223.80      197.35     27.93 o 
  -2   8  13       62.97       46.19     23.94 o 
  -1   8  13      250.29      254.48     28.20 o 
   0   8  13      110.72       94.87     25.49 o 
   1   8  13      489.55      508.34     33.39 o 
   2   8  13       84.01      181.63     29.45 o 
   3   8  13      731.18      687.52     40.20 o 
   4   8  13       47.03      105.70     28.46 o 
   5   8  13      552.27      633.63     40.63 o 
   6   8  13      194.09      223.22     33.04 o 
   7   8  13      491.35      489.44     39.69 o 
   8   8  13      386.45      408.90     39.18 o 
   9   8  13        2.75      -20.36     29.20 o 
  10   8  13      247.87      247.43     37.29 o 
  11   8  13      108.53      129.56     35.73 o 
 -12   9  13        0.34       35.63     35.44 o 
 -11   9  13       69.80       75.44     38.98 o 
 -10   9  13       19.53       34.19     33.49 o 
  -9   9  13      149.30      186.40     46.29 o 
  -8   9  13      107.11      108.37     48.60 o 
  -7   9  13       43.59       24.44     32.85 o 
  -6   9  13       10.87       -5.53     30.89 o 
  -5   9  13       39.41       35.83     31.53 o 
  -4   9  13        0.43      -33.13     33.42 o 
  -3   9  13        6.03       45.47     28.62 o 
  -2   9  13       61.25       99.43     30.27 o 
  -1   9  13        4.03       -0.68     32.69 o 
   0   9  13      245.23      252.29     33.85 o 
   1   9  13       10.17      -10.66     31.53 o 
   2   9  13       64.70       72.00     44.99 o 
   3   9  13        1.19      -34.22     34.22 o 
   4   9  13       45.32       27.78     29.31 o 
   5   9  13        2.54       24.03     28.60 o 
   6   9  13        1.00       12.14     29.64 o 
   7   9  13        2.64       -9.91     29.77 o 
   8   9  13        1.44       13.63     32.05 o 
  -7  10  13       29.24       46.81     39.56 o 
  -6  10  13       75.09       72.74     40.41 o 
  -5  10  13      100.21       56.66     47.16 o 
  -4  10  13      128.31      136.50     41.38 o 
  -3  10  13       77.15      117.90     40.59 o 
  -2  10  13      166.69      189.40     43.69 o 
  -1  10  13      153.07      186.11     35.30 o 
   0  10  13      166.96      167.55     44.03 o 
   1  10  13       45.49       90.10     38.26 o 
   2  10  13      193.29      284.28     44.63 o 
   3  10  13      190.20      179.74     42.45 o 
   4  10  13      252.75      253.57     44.28 o 
 -22   0  14      219.80      277.25     54.59 o 
 -21   0  14      591.96      616.00     65.45 o 
 -20   0  14      866.23      792.67     67.15 o 
 -19   0  14     1094.29     1149.63     76.11 o 
 -18   0  14     2122.63     2060.94    136.29 o 
 -17   0  14     1381.89     1355.86     74.91 o 
 -16   0  14      794.13      799.99     69.80 o 
 -15   0  14       10.18       28.78     36.17 o 
 -14   0  14     3698.36     3744.02    104.87 o 
 -13   0  14     4750.31     4874.76     82.08 o 
 -12   0  14     3180.49     3307.75     68.59 o 
 -11   0  14     8491.06     8585.10    116.26 o 
 -10   0  14     4993.67     5159.70     78.49 o 
  -9   0  14     2818.80     2967.01     53.17 o 
  -8   0  14     4577.05     4274.09     65.88 o 
  -7   0  14     2703.99     3061.22     52.23 o 
  -6   0  14    22784.68    23837.23    260.07 o 
  -5   0  14     5879.08     6090.31     83.49 o 
  -4   0  14     3490.71     3417.78     56.53 o 
  -3   0  14    12530.24    12387.03    196.57 o 
  -2   0  14    15846.76    14861.96    171.40 o 
  -1   0  14     4084.83     3539.33     59.08 o 
   0   0  14      292.11      161.46     18.44 o 
   1   0  14    14490.81    14189.11    166.32 o 
   2   0  14     2118.46     2844.06     53.72 o 
   3   0  14      396.46      342.15     27.54 o 
   4   0  14     2009.63     1862.44     45.06 o 
   5   0  14     4966.96     4714.16     75.55 o 
   6   0  14     6644.63     6533.78    131.24 o 
   7   0  14     3047.12     3143.56    147.25 o 
   8   0  14     1790.71     1786.83     74.46 o 
   9   0  14      643.62      572.00     50.72 o 
  10   0  14        2.93       -1.62     31.05 o 
  11   0  14        9.49      -33.81     33.81 o 
  12   0  14       31.10        5.42     36.68 o 
  13   0  14       11.49       65.33     40.01 o 
  14   0  14        7.66       -2.91     69.06 o 
  15   0  14       34.43      -14.62     41.21 o 
  16   0  14        0.54      -20.04     42.63 o 
  17   0  14       79.21       43.69     52.92 o 
  18   0  14      119.60      111.80     66.86 o 
 -22   1  14       99.01       50.91     33.62 o 
 -21   1  14       86.53       57.60     48.16 o 
 -20   1  14      227.11      242.13     46.61 o 
 -19   1  14      313.02      375.67     36.90 o 
 -18   1  14       33.40       30.32     27.57 o 
 -17   1  14      108.31      111.09     28.82 o 
 -16   1  14       93.47       77.67     27.03 o 
 -15   1  14     2202.24     2248.06     49.02 o 
 -14   1  14       98.24       97.72     20.65 o 
 -13   1  14       49.77       48.55     18.49 o 
 -12   1  14      150.66      112.52     19.37 o 
 -11   1  14      101.75       89.51     17.90 o 
 -10   1  14       15.52       19.60     15.32 o 
  -9   1  14      219.19      223.75     18.01 o 
  -8   1  14      675.93      669.94     25.15 o 
  -7   1  14     1236.30     1366.98     31.36 o 
  -6   1  14        4.78        0.29     12.34 o 
  -5   1  14      156.56      137.40     15.08 o 
  -4   1  14      217.96      251.08     12.60 o 
  -3   1  14      611.52      651.38     18.97 o 
  -2   1  14       62.41       57.29     11.36 o 
  -1   1  14     1688.28     1921.02     33.47 o 
   0   1  14     1018.25     1156.04     24.92 o 
   1   1  14      146.40      139.94     13.04 o 
   2   1  14      427.43      593.65     19.73 o 
   3   1  14     1340.75     1419.94     28.04 o 
   4   1  14      174.99      190.61     14.94 o 
   5   1  14        4.31       15.38     12.01 o 
   6   1  14      701.27      717.37     21.12 o 
   7   1  14     1525.38     1524.21     53.57 o 
   8   1  14      744.95      731.14     30.58 o 
   9   1  14     2929.06     2856.18     78.31 o 
  10   1  14       19.60       -7.99     22.74 o 
  11   1  14        1.33      -10.64     24.25 o 
  12   1  14      208.87      206.73     30.10 o 
  13   1  14        2.45      -25.93     30.95 o 
  14   1  14       88.36      120.24     30.67 o 
  15   1  14        7.44        0.51     29.00 o 
  16   1  14        0.85       27.13     30.55 o 
  17   1  14       63.52      -27.27     52.20 o 
  18   1  14        0.85       -3.18     33.26 o 
 -21   2  14      559.02      607.24     45.66 o 
 -20   2  14      641.80      633.34     45.06 o 
 -19   2  14      571.10      570.01     43.43 o 
 -18   2  14      756.46      793.14     46.61 o 
 -17   2  14      523.95      553.76     51.22 o 
 -16   2  14     1463.51     1445.29     44.59 o 
 -15   2  14      901.44      863.14     36.45 o 
 -14   2  14       35.76       16.58     19.90 o 
 -13   2  14     3045.79     3079.04     71.77 o 
 -12   2  14     1123.30     1102.28     48.59 o 
 -11   2  14     2570.41     2586.21     82.62 o 
 -10   2  14     2211.86     2193.46     44.17 o 
  -9   2  14     2842.49     2773.84     49.71 o 
  -8   2  14     1597.21     1540.07     36.45 o 
  -7   2  14     2175.57     2300.61     41.90 o 
  -6   2  14     2429.80     2384.57     42.19 o 
  -5   2  14     2994.85     3026.94     47.83 o 
  -4   2  14     4476.79     4385.70     57.01 o 
  -3   2  14     4001.53     4002.86     53.64 o 
  -2   2  14      976.37      945.92     24.95 o 
  -1   2  14     2105.28     1970.78     31.60 o 
   0   2  14     4573.31     4461.46     50.22 o 
   1   2  14      839.93      744.51     22.23 o 
   2   2  14     1719.67     1590.56     29.07 o 
   3   2  14     1327.57     1146.56     25.84 o 
   4   2  14     1388.03     1231.71     26.53 o 
   5   2  14     1704.24     1642.58     37.80 o 
   6   2  14      187.64      161.81     19.74 o 
   7   2  14     3792.55     3714.91     65.03 o 
   8   2  14     2311.33     2370.60     57.86 o 
   9   2  14     1454.27     1294.15     40.06 o 
  10   2  14       29.53       -1.18     20.51 o 
  11   2  14       27.43      -18.79     20.19 o 
  12   2  14      292.35      287.30     33.31 o 
  13   2  14      207.68      176.52     30.87 o 
  14   2  14      609.18      608.61     42.47 o 
  15   2  14      192.79      125.14     33.27 o 
  16   2  14      107.76       73.78     32.56 o 
  17   2  14      243.21      227.12     47.55 o 
 -21   3  14       50.81       -1.42     36.78 o 
 -20   3  14        5.07       -2.10     35.30 o 
 -19   3  14       21.01       25.47     36.37 o 
 -18   3  14      183.72      153.74     27.50 o 
 -17   3  14       64.83       72.71     24.48 o 
 -16   3  14       28.91       75.23     22.76 o 
 -15   3  14        0.07       -0.65     20.85 o 
 -14   3  14       14.08       29.22     20.30 o 
 -13   3  14      472.85      471.22     29.05 o 
 -12   3  14       66.67       48.96     20.22 o 
 -11   3  14       60.46       61.50     22.49 o 
 -10   3  14       27.82       19.66     18.10 o 
  -9   3  14       88.32      124.66     19.62 o 
  -8   3  14       18.43       37.16     16.32 o 
  -7   3  14      166.68      152.47     18.77 o 
  -6   3  14       54.29       33.60     15.03 o 
  -5   3  14       19.16       15.48     14.81 o 
  -4   3  14       24.49       13.12     10.34 o 
  -3   3  14      214.46      243.71     14.71 o 
  -2   3  14      542.64      614.72     21.06 o 
  -1   3  14      400.25      427.78     18.57 o 
   0   3  14      252.12      292.27     17.42 o 
   1   3  14      413.76      392.13     18.99 o 
   2   3  14      536.19      559.61     21.28 o 
   3   3  14     1021.09      998.43     26.12 o 
   4   3  14      467.38      420.82     17.78 o 
   5   3  14     2126.12     2119.39     43.27 o 
   6   3  14      938.11      838.66     32.41 o 
   7   3  14     2520.28     2465.59     49.84 o 
   8   3  14       44.18       54.68     21.01 o 
   9   3  14       97.97       69.03     21.06 o 
  10   3  14       11.65       45.74     21.52 o 
  11   3  14       18.03       -1.75     21.42 o 
  12   3  14       22.54       44.88     33.57 o 
  13   3  14      144.53      118.10     32.61 o 
  14   3  14       99.16       66.79     29.79 o 
  15   3  14      211.65      206.59     36.11 o 
  16   3  14      426.26      490.21     51.30 o 
  17   3  14       74.89      104.61     44.75 o 
 -20   4  14      442.33      368.91     50.41 o 
 -19   4  14      506.82      544.96     45.40 o 
 -18   4  14      526.38      419.65     38.64 o 
 -17   4  14      676.22      623.55     47.97 o 
 -16   4  14      820.26      856.37     44.41 o 
 -15   4  14      334.72      375.87     34.79 o 
 -14   4  14      517.47      528.30     32.55 o 
 -13   4  14     1104.45     1053.36     42.69 o 
 -12   4  14      222.15      248.99     26.50 o 
 -11   4  14      365.91      390.32     27.38 o 
 -10   4  14      183.64      188.98     22.95 o 
  -9   4  14      640.91      661.38     34.67 o 
  -8   4  14     2007.66     1930.71     55.84 o 
  -7   4  14     1826.34     1899.33     43.48 o 
  -6   4  14     1609.85     1620.37     46.72 o 
  -5   4  14     3829.31     3843.55     79.32 o 
  -4   4  14      741.90      802.61     24.96 o 
  -3   4  14      963.73      903.44     33.32 o 
  -2   4  14      344.74      370.35     19.10 o 
  -1   4  14       68.02       55.85     14.71 o 
   0   4  14     3656.46     3358.06     46.34 o 
   1   4  14       35.44       42.54     14.48 o 
   2   4  14     1195.78     1088.40     28.66 o 
   3   4  14      176.65      160.70     16.46 o 
   4   4  14      142.35      119.02     14.80 o 
   5   4  14      137.30      118.48     21.19 o 
   6   4  14       77.54       73.48     19.83 o 
   7   4  14      646.30      718.26     32.65 o 
   8   4  14      345.03      378.66     35.36 o 
   9   4  14     1963.25     1934.80     60.36 o 
  10   4  14      775.21      814.05     36.65 o 
  11   4  14     1000.08     1028.88     62.74 o 
  12   4  14      467.53      517.98     33.67 o 
  13   4  14      106.77       96.46     30.81 o 
  14   4  14       46.75       25.68     33.83 o 
  15   4  14      172.17      185.96     77.70 o 
  16   4  14       51.80       34.34     40.08 o 
 -19   5  14        7.05      -29.82     29.82 o 
 -18   5  14        1.33      -28.95     28.95 o 
 -17   5  14        5.57      -35.83     35.83 o 
 -16   5  14      161.77      179.09     34.89 o 
 -15   5  14       14.83      -22.59     27.40 o 
 -14   5  14      999.49      905.56     52.53 o 
 -13   5  14       78.95       56.90     27.79 o 
 -12   5  14       11.20      -22.82     25.01 o 
 -11   5  14       26.52        0.15     20.98 o 
 -10   5  14      115.36       73.72     21.71 o 
  -9   5  14       14.90       13.58     20.44 o 
  -8   5  14      301.55      300.51     25.67 o 
  -7   5  14     1074.23      894.67     35.06 o 
  -6   5  14     3465.06     3334.69     54.56 o 
  -5   5  14     1283.05     1192.56     37.35 o 
  -4   5  14     1427.32     1395.81     47.27 o 
  -3   5  14     2224.61     2201.19     49.65 o 
  -2   5  14      336.20      344.09     20.77 o 
  -1   5  14       37.70       37.90     16.24 o 
   0   5  14      522.98      537.50     24.46 o 
   1   5  14     2633.38     2701.31     45.18 o 
   2   5  14     1048.65     1090.14     43.68 o 
   3   5  14      225.82      195.54     18.64 o 
   4   5  14       50.43        3.71     18.19 o 
   5   5  14       10.86       -2.13     18.41 o 
   6   5  14       21.51       43.78     19.35 o 
   7   5  14       17.26        1.33     19.43 o 
   8   5  14       12.11       24.72     19.82 o 
   9   5  14        1.84       17.88     21.25 o 
  10   5  14      117.79      110.40     27.86 o 
  11   5  14      189.76      205.83     31.39 o 
  12   5  14      145.33      160.60     31.18 o 
  13   5  14      192.25      242.27     34.94 o 
  14   5  14      103.10      143.53     36.70 o 
  15   5  14       49.46       11.47     37.16 o 
 -18   6  14      118.08      164.60     37.44 o 
 -17   6  14      201.69      166.14     36.16 o 
 -16   6  14      742.33      796.89     56.21 o 
 -15   6  14       56.97       35.50     31.18 o 
 -14   6  14     1322.44     1285.73     56.03 o 
 -13   6  14      715.83      692.11     44.24 o 
 -12   6  14      494.67      486.87     39.24 o 
 -11   6  14      291.57      318.92     36.25 o 
 -10   6  14      795.77      720.03     42.55 o 
  -9   6  14      117.52      184.38     38.63 o 
  -8   6  14       13.20       -1.73     31.89 o 
  -7   6  14     1601.12     1518.65     44.71 o 
  -6   6  14     1445.50     1496.33     37.73 o 
  -5   6  14      488.92      551.37     25.97 o 
  -4   6  14        6.72       13.90     18.06 o 
  -3   6  14      595.57      629.53     27.06 o 
  -2   6  14      786.75      840.90     33.51 o 
  -1   6  14      236.24      224.57     20.64 o 
   0   6  14      440.62      464.37     24.96 o 
   1   6  14      935.52      949.38     32.15 o 
   2   6  14     3413.31     3347.13     52.48 o 
   3   6  14      605.68      592.35     30.83 o 
   4   6  14      412.77      365.23     27.37 o 
   5   6  14      815.73      880.30     42.20 o 
   6   6  14      114.97      152.50     27.41 o 
   7   6  14      109.91       76.36     26.43 o 
   8   6  14      122.04      133.35     28.82 o 
   9   6  14      373.79      324.82     34.37 o 
  10   6  14       24.35       -8.85     27.20 o 
  11   6  14      130.12      123.28     32.13 o 
  12   6  14       16.15       12.19     29.39 o 
  13   6  14       10.53       32.04     31.28 o 
  14   6  14       10.82       -5.37     33.16 o 
 -16   7  14       11.09      -33.04     33.04 o 
 -15   7  14       32.35       26.79     33.40 o 
 -14   7  14       98.85      140.20     35.73 o 
 -13   7  14       16.94      -49.17     55.32 o 
 -12   7  14       24.81      -12.99     29.70 o 
 -11   7  14      239.12      219.69     35.51 o 
 -10   7  14       86.53       55.32     30.21 o 
  -9   7  14       58.94        6.55     28.99 o 
  -8   7  14       97.11       77.46     30.13 o 
  -7   7  14      485.27      423.97     38.48 o 
  -6   7  14        2.66        3.35     27.08 o 
  -5   7  14      112.06      100.34     23.29 o 
  -4   7  14       90.86      111.82     20.30 o 
  -3   7  14        4.09        8.53     18.35 o 
  -2   7  14        6.72       -0.88     19.15 o 
  -1   7  14       14.96       14.52     18.46 o 
   0   7  14        1.58      -17.39     17.39 o 
   1   7  14      705.59      727.03     30.93 o 
   2   7  14      460.67      426.08     26.40 o 
   3   7  14      216.35      229.41     28.93 o 
   4   7  14      254.49      252.33     30.13 o 
   5   7  14       17.05       39.95     25.89 o 
   6   7  14       19.75      -12.69     27.67 o 
   7   7  14      168.02      166.83     32.06 o 
   8   7  14      216.02      215.65     52.92 o 
   9   7  14       82.87      103.90     30.76 o 
  10   7  14      357.33      406.91     39.58 o 
  11   7  14      282.80      313.93     38.89 o 
  12   7  14      262.67      260.09     38.20 o 
 -14   8  14       40.30       41.03     34.84 o 
 -13   8  14       65.61       95.22     35.55 o 
 -12   8  14      123.65       95.06     35.35 o 
 -11   8  14       85.90      120.55     34.69 o 
 -10   8  14      162.52      237.04     36.71 o 
  -9   8  14      114.53       79.87     32.86 o 
  -8   8  14      166.92      146.84     33.74 o 
  -7   8  14      157.27      107.14     32.71 o 
  -6   8  14      195.32      285.46     35.91 o 
  -5   8  14      294.27      272.87     35.27 o 
  -4   8  14      228.95      218.40     33.36 o 
  -3   8  14      578.27      623.84     35.43 o 
  -2   8  14      400.87      448.09     32.63 o 
  -1   8  14      439.08      409.71     27.87 o 
   0   8  14      270.86      290.04     32.35 o 
   1   8  14      476.87      448.48     31.53 o 
   2   8  14       61.31       58.21     33.88 o 
   3   8  14       16.85       24.02     26.33 o 
   4   8  14      135.70      125.80     29.69 o 
   5   8  14        5.33       20.62     27.20 o 
   6   8  14       83.53       89.06     30.11 o 
   7   8  14       89.48       70.71     30.50 o 
   8   8  14       49.15       72.37     36.42 o 
   9   8  14        0.88       13.65     30.09 o 
  10   8  14       79.82      136.36     34.14 o 
 -11   9  14        6.25      -32.45     41.90 o 
 -10   9  14        3.15      -22.21     33.09 o 
  -9   9  14       84.51       29.71     33.67 o 
  -8   9  14       29.18       31.38     32.94 o 
  -7   9  14       16.74       52.42     33.44 o 
  -6   9  14       27.17       31.65     34.03 o 
  -5   9  14       74.45       79.21     32.76 o 
  -4   9  14        0.58       23.38     35.06 o 
  -3   9  14       60.29       41.71     61.41 o 
  -2   9  14      169.58      216.58     40.57 o 
  -1   9  14      557.98      493.96     39.73 o 
   0   9  14       20.61       10.94     32.12 o 
   1   9  14      332.33      317.62     42.28 o 
   2   9  14      160.37      100.00     45.92 o 
   3   9  14       70.19       59.75     29.25 o 
   4   9  14       62.49      101.04     32.06 o 
   5   9  14      367.80      384.84     39.54 o 
   6   9  14       85.59      122.12     32.98 o 
   7   9  14      243.27      238.93     36.83 o 
   8   9  14      302.27      316.89     57.40 o 
  -6  10  14      101.78      134.29     42.50 o 
  -5  10  14        3.97       68.23     38.91 o 
  -4  10  14        2.94       28.09     37.99 o 
  -3  10  14        9.88       46.26     39.19 o 
  -2  10  14        1.09       11.86     36.22 o 
  -1  10  14       12.40      129.93     50.93 o 
   0  10  14        0.42        5.01     40.69 o 
   1  10  14       32.23      110.09     40.69 o 
   2  10  14        0.31      -10.30     34.59 o 
   3  10  14        0.35       86.69     38.47 o 
 -21   1  15      344.10      320.31     39.42 o 
 -20   1  15      362.67      429.70     40.27 o 
 -19   1  15      622.90      646.86     44.22 o 
 -18   1  15      470.41      459.36     39.06 o 
 -17   1  15      475.73      457.08     38.68 o 
 -16   1  15     1693.04     1762.05     56.83 o 
 -15   1  15      286.34      307.04     32.85 o 
 -14   1  15     2169.84     2213.03     47.79 o 
 -13   1  15     1542.32     1619.93     41.20 o 
 -12   1  15     3275.71     3264.98     66.42 o 
 -11   1  15     5202.96     5263.98     77.44 o 
 -10   1  15     8423.57     8547.53    105.69 o 
  -9   1  15     8441.28     8334.78     92.02 o 
  -8   1  15     4398.95     4279.97     61.31 o 
  -7   1  15     2559.96     2344.32     41.31 o 
  -6   1  15     1667.53     1541.33     33.57 o 
  -5   1  15     3994.35     3721.94     51.16 o 
  -4   1  15     3895.19     3669.96     49.10 o 
  -3   1  15     9340.31     9041.38     81.77 o 
  -2   1  15     4833.31     4513.39     49.97 o 
  -1   1  15     6181.18     6310.26     63.27 o 
   0   1  15    13719.37    13806.86    132.44 o 
   1   1  15     1307.78     1375.46     28.02 o 
   2   1  15     4153.23     4152.62     49.02 o 
   3   1  15      880.55      957.06     25.50 o 
   4   1  15     1480.27     1480.41     30.16 o 
   5   1  15     1019.76      997.18     26.24 o 
   6   1  15      955.04      912.62     27.34 o 
   7   1  15     4031.82     3781.57     65.15 o 
   8   1  15     2183.59     2044.29     44.94 o 
   9   1  15     2385.74     2204.29     70.28 o 
  10   1  15       59.41       12.65     24.43 o 
  11   1  15      110.33       42.07     34.92 o 
  12   1  15      421.76      401.15     36.35 o 
  13   1  15      501.20      545.56     40.56 o 
  14   1  15      435.42      425.08     38.84 o 
  15   1  15      371.16      411.87     42.35 o 
  16   1  15      687.53      689.41     47.06 o 
  17   1  15      183.69      224.65     37.59 o 
 -21   2  15      106.46       92.59     38.60 o 
 -20   2  15      200.91      170.56     34.57 o 
 -19   2  15      336.07      369.61     50.05 o 
 -18   2  15      133.07      190.01     34.15 o 
 -17   2  15        1.22      -26.23     26.23 o 
 -16   2  15      779.73      774.22     44.69 o 
 -15   2  15       41.53       66.29     34.03 o 
 -14   2  15      391.23      374.10     27.09 o 
 -13   2  15     1195.18     1161.37     47.87 o 
 -12   2  15      537.81      550.81     55.29 o 
 -11   2  15     1455.00     1417.39     40.17 o 
 -10   2  15     1047.42      979.06     33.91 o 
  -9   2  15      233.57      205.46     20.35 o 
  -8   2  15       64.13       59.76     16.35 o 
  -7   2  15     1846.47     1859.23     39.27 o 
  -6   2  15     1615.45     1761.55     37.43 o 
  -5   2  15      829.27      787.92     31.95 o 
  -4   2  15      330.27      321.55     14.61 o 
  -3   2  15       16.97        9.33     10.61 o 
  -2   2  15        0.40        8.86     10.84 o 
  -1   2  15      337.38      302.89     16.76 o 
   0   2  15      756.67      763.41     24.30 o 
   1   2  15      352.77      339.71     17.61 o 
   2   2  15      730.76      713.79     28.70 o 
   3   2  15      952.84      973.41     25.23 o 
   4   2  15      937.74      931.57     33.99 o 
   5   2  15      253.59      224.92     21.49 o 
   6   2  15        3.26       -1.46     17.38 o 
   7   2  15       14.53       42.30     19.16 o 
   8   2  15     3992.91     4054.40     81.13 o 
   9   2  15     3241.82     3259.00     60.14 o 
  10   2  15      409.90      392.65     28.05 o 
  11   2  15      104.93       90.38     28.09 o 
  12   2  15       98.25       43.62     28.59 o 
  13   2  15       10.69       27.14     28.16 o 
  14   2  15       72.47       74.39     30.11 o 
  15   2  15      215.75      263.72     60.60 o 
  16   2  15       58.52       58.94     32.31 o 
  17   2  15       42.02       58.04     34.58 o 
 -21   3  15      325.89      349.88     48.08 o 
 -20   3  15      382.02      376.72     49.35 o 
 -19   3  15      827.21      797.72     56.46 o 
 -18   3  15      198.24      203.37     32.92 o 
 -17   3  15      693.05      782.86     38.37 o 
 -16   3  15      115.99      113.74     30.84 o 
 -15   3  15      606.70      642.69     34.28 o 
 -14   3  15       92.29      107.93     26.53 o 
 -13   3  15     2005.07     1936.21     47.88 o 
 -12   3  15      705.99      640.81     31.82 o 
 -11   3  15     1046.47     1053.93     37.59 o 
 -10   3  15      105.69      113.04     20.89 o 
  -9   3  15      631.24      590.45     28.85 o 
  -8   3  15       42.73       35.09     17.57 o 
  -7   3  15      819.70      742.48     29.71 o 
  -6   3  15      651.20      616.46     27.33 o 
  -5   3  15     1533.35     1587.89     37.47 o 
  -4   3  15     1139.62     1134.42     24.94 o 
  -3   3  15     2397.05     2303.31     35.41 o 
  -2   3  15     1912.96     1813.00     32.27 o 
  -1   3  15     1989.93     2020.32     34.57 o 
   0   3  15     2247.73     2126.07     36.18 o 
   1   3  15     2422.72     2450.56     38.48 o 
   2   3  15     4124.23     4150.94     53.86 o 
   3   3  15     3366.08     3462.56     46.05 o 
   4   3  15     4901.45     5067.12     57.75 o 
   5   3  15     2753.52     2707.18     50.09 o 
   6   3  15     2174.64     2195.73     47.56 o 
   7   3  15     2380.03     2333.74     49.22 o 
   8   3  15     1831.38     1654.60     44.77 o 
   9   3  15      173.10      192.60     27.45 o 
  10   3  15      466.61      393.07     42.55 o 
  11   3  15     1519.50     1473.93     46.43 o 
  12   3  15      637.73      681.37     35.95 o 
  13   3  15      459.39      486.75     39.23 o 
  14   3  15     1858.12     1717.13     58.85 o 
  15   3  15      635.13      679.86     46.48 o 
  16   3  15       62.97       60.47     39.41 o 
 -20   4  15       44.04       68.80     67.72 o 
 -19   4  15        7.48        6.89     38.05 o 
 -18   4  15       11.20      -28.23     28.23 o 
 -17   4  15        2.37      -24.98     26.12 o 
 -16   4  15       20.48       -3.96     25.80 o 
 -15   4  15      141.79      150.21     29.15 o 
 -14   4  15       49.61        7.33     24.40 o 
 -13   4  15      122.10       49.95     24.57 o 
 -12   4  15       23.85       15.58     30.59 o 
 -11   4  15        2.87      -16.78     19.68 o 
 -10   4  15       14.70       -6.84     19.71 o 
  -9   4  15      144.06      145.09     22.59 o 
  -8   4  15       12.12       12.09     18.86 o 
  -7   4  15      410.05      365.51     25.86 o 
  -6   4  15        0.39       -1.11     12.92 o 
  -5   4  15      176.58      149.05     15.03 o 
  -4   4  15      168.71      147.33     15.41 o 
  -3   4  15     1522.32     1476.58     32.13 o 
  -2   4  15        8.01       24.46     13.84 o 
  -1   4  15       58.15       65.63     14.97 o 
   0   4  15     4482.82     4244.25     78.59 o 
   1   4  15      216.21      229.63     25.46 o 
   2   4  15       19.45       -1.47     15.09 o 
   3   4  15      116.33      109.28     15.73 o 
   4   4  15      424.63      424.78     26.63 o 
   5   4  15      728.88      789.65     32.67 o 
   6   4  15      790.18      717.82     33.06 o 
   7   4  15        1.10       -9.95     19.87 o 
   8   4  15      155.73      119.50     23.76 o 
   9   4  15       45.28       38.36     21.62 o 
  10   4  15        2.27      -10.18     22.21 o 
  11   4  15       29.20       42.03     30.12 o 
  12   4  15      107.86       56.13     23.69 o 
  13   4  15      286.52      244.66     41.45 o 
  14   4  15      114.26       81.88     53.60 o 
  15   4  15      447.00      426.61     50.80 o 
  16   4  15       12.45      -25.57     38.78 o 
 -19   5  15       61.69       89.12     34.43 o 
 -18   5  15       32.19       18.40     36.99 o 
 -17   5  15      153.65      168.12     33.65 o 
 -16   5  15       84.58      117.33     31.75 o 
 -15   5  15      364.13      341.58     36.55 o 
 -14   5  15      865.56      805.24     47.82 o 
 -13   5  15      603.30      561.20     59.84 o 
 -12   5  15      277.23      335.17     38.43 o 
 -11   5  15      840.44      733.34     35.10 o 
 -10   5  15      446.15      464.46     30.23 o 
  -9   5  15      451.99      440.75     29.75 o 
  -8   5  15     2856.66     2711.43     62.85 o 
  -7   5  15      250.16      242.98     25.63 o 
  -6   5  15     9407.45     9248.27    106.50 o 
  -5   5  15     1338.48     1285.29     36.29 o 
  -4   5  15      352.39      383.72     22.04 o 
  -3   5  15      801.54      823.63     28.67 o 
  -2   5  15      123.44       84.52     17.25 o 
  -1   5  15      118.92      132.89     18.45 o 
   0   5  15      181.07      195.44     19.68 o 
   1   5  15     3027.31     3094.34     48.65 o 
   2   5  15     1435.10     1425.28     46.50 o 
   3   5  15     1104.71     1141.93     32.41 o 
   4   5  15     1525.87     1610.84     51.76 o 
   5   5  15      776.53      810.26     34.53 o 
   6   5  15      441.34      450.08     28.74 o 
   7   5  15      540.32      587.08     39.89 o 
   8   5  15      295.36      344.75     31.70 o 
   9   5  15      928.55      883.81     38.56 o 
  10   5  15      202.39      242.26     32.16 o 
  11   5  15      582.54      625.39     41.70 o 
  12   5  15      468.47      529.49     41.21 o 
  13   5  15      314.97      365.85     38.18 o 
  14   5  15      225.80      214.03     42.65 o 
  15   5  15       81.39       38.29     37.64 o 
 -18   6  15        4.13      -26.96     33.47 o 
 -17   6  15       44.28       -9.49     31.80 o 
 -16   6  15      217.65      208.66     37.85 o 
 -15   6  15       12.00      -33.24     33.24 o 
 -14   6  15      355.47      362.82     39.67 o 
 -13   6  15      127.05      104.60     35.28 o 
 -12   6  15       44.29       31.83     40.38 o 
 -11   6  15       53.35       36.25     28.66 o 
 -10   6  15       55.08       97.00     29.70 o 
  -9   6  15        1.30        5.98     26.80 o 
  -8   6  15        2.19      -26.20     26.20 o 
  -7   6  15      109.74      108.05     23.43 o 
  -6   6  15      116.98      105.05     23.16 o 
  -5   6  15        0.60       -8.66     16.60 o 
  -4   6  15       19.47        2.82     17.37 o 
  -3   6  15      553.41      478.76     25.30 o 
  -2   6  15        3.78       -1.33     16.49 o 
  -1   6  15       13.40       19.76     17.40 o 
   0   6  15       72.94       52.22     18.36 o 
   1   6  15     1821.94     1737.67     44.01 o 
   2   6  15       15.25       30.68     17.99 o 
   3   6  15       15.69      -12.26     19.41 o 
   4   6  15        2.77       -1.53     19.84 o 
   5   6  15      105.49      122.81     23.42 o 
   6   6  15       57.65       36.20     25.46 o 
   7   6  15       75.16       79.37     28.10 o 
   8   6  15        8.39       51.72     29.66 o 
   9   6  15      281.63      332.01     34.46 o 
  10   6  15       23.08       17.64     28.60 o 
  11   6  15       36.28       96.06     31.38 o 
  12   6  15       17.86        5.51     30.01 o 
  13   6  15       20.87       25.77     33.58 o 
  14   6  15       26.71      -20.93     43.76 o 
 -16   7  15      636.12      575.85     47.49 o 
 -15   7  15      170.00      162.90     37.95 o 
 -14   7  15       55.13       37.89     34.32 o 
 -13   7  15      316.63      349.27     39.68 o 
 -12   7  15      132.67      153.22     34.13 o 
 -11   7  15       14.45       -1.43     30.63 o 
 -10   7  15      169.31      150.80     33.02 o 
  -9   7  15      135.39       92.10     40.96 o 
  -8   7  15      492.02      556.70     41.34 o 
  -7   7  15      704.05      717.03     44.49 o 
  -6   7  15     1208.21     1179.23     51.96 o 
  -5   7  15      531.97      506.35     39.40 o 
  -4   7  15      370.25      353.29     24.89 o 
  -3   7  15      513.76      541.61     28.24 o 
  -2   7  15      550.27      522.42     27.76 o 
  -1   7  15      745.96      737.92     30.89 o 
   0   7  15      526.07      532.35     28.27 o 
   1   7  15     1233.64     1301.74     39.03 o 
   2   7  15      244.45      265.96     30.66 o 
   3   7  15      116.84      167.37     29.46 o 
   4   7  15      227.31      250.25     31.25 o 
   5   7  15       70.83       89.26     39.66 o 
   6   7  15       12.09      -10.47     26.18 o 
   7   7  15      135.64      114.12     30.57 o 
   8   7  15      312.04      338.82     35.99 o 
   9   7  15        2.09       -9.41     28.56 o 
  10   7  15      423.41      401.85     40.22 o 
  11   7  15       80.01       71.00     33.05 o 
  12   7  15       48.24       35.55     31.89 o 
 -14   8  15        7.55        4.18     34.73 o 
 -13   8  15       63.64       23.97     34.07 o 
 -12   8  15        0.55       37.54     33.18 o 
 -11   8  15       23.96        6.09     31.45 o 
 -10   8  15        0.57        7.88     32.00 o 
  -9   8  15        6.79       79.35     32.89 o 
  -8   8  15      208.45      197.50     35.84 o 
  -7   8  15        2.16        2.27     35.59 o 
  -6   8  15       44.89       26.00     30.35 o 
  -5   8  15        0.34       26.54     29.32 o 
  -4   8  15       15.50       49.81     29.52 o 
  -3   8  15        0.49       27.14     28.92 o 
  -2   8  15       15.14       -2.74     23.30 o 
  -1   8  15        3.82       14.51     24.50 o 
   0   8  15      160.36      158.40     25.68 o 
   1   8  15      118.74      157.26     29.30 o 
   2   8  15       98.21      100.23     28.74 o 
   3   8  15      265.70      279.39     32.66 o 
   4   8  15      150.62      134.28     30.26 o 
   5   8  15       45.54       50.14     28.97 o 
   6   8  15        9.13      -28.40     28.40 o 
   7   8  15       17.18       26.05     33.37 o 
   8   8  15       30.56       44.09     31.46 o 
   9   8  15        5.41      -19.48     35.73 o 
  10   8  15      191.78      164.27     36.86 o 
 -11   9  15      135.57      176.70     40.42 o 
 -10   9  15       67.27       66.44     36.37 o 
  -9   9  15       38.13       43.40     35.78 o 
  -8   9  15        2.85       29.31     33.92 o 
  -7   9  15       46.81       60.45     33.79 o 
  -6   9  15       87.66       33.05     32.47 o 
  -5   9  15       96.49      122.89     43.10 o 
  -4   9  15       80.58       56.25     39.40 o 
  -3   9  15       43.73       -5.73     34.05 o 
  -2   9  15       40.51       79.57     37.43 o 
  -1   9  15       11.17       11.62     28.16 o 
   0   9  15       82.20      123.84     36.38 o 
   1   9  15       41.83       13.17     33.26 o 
   2   9  15       47.16       61.70     34.08 o 
   3   9  15       40.86       68.89     30.30 o 
   4   9  15      125.80      121.61     41.31 o 
   5   9  15       38.27       51.36     30.68 o 
   6   9  15      305.76      327.77     38.75 o 
   7   9  15      198.06      248.99     38.95 o 
  -5  10  15        0.73      -37.57     37.57 o 
  -4  10  15        0.04       65.10     39.61 o 
  -3  10  15       15.29       43.99     39.18 o 
  -2  10  15        2.77       40.98     49.37 o 
  -1  10  15        0.13       50.33     48.99 o 
   0  10  15        0.81      -13.42     47.59 o 
   1  10  15        0.34       42.72     37.09 o 
 -21   0  16       39.25       32.04     97.25 o 
 -20   0  16      110.40       80.66     70.60 o 
 -19   0  16       23.94      -14.60     39.56 o 
 -18   0  16       27.33       28.51     45.14 o 
 -17   0  16        4.07      -33.45     35.85 o 
 -16   0  16      267.48      223.10     44.72 o 
 -15   0  16      585.24      569.68     55.34 o 
 -14   0  16     1858.14     1785.81     79.11 o 
 -13   0  16     3093.29     3328.71    127.04 o 
 -12   0  16     2035.53     2123.02     81.07 o 
 -11   0  16     2462.95     2568.94     84.45 o 
 -10   0  16     3116.90     3153.53     56.64 o 
  -9   0  16     2840.87     2918.53     52.32 o 
  -8   0  16     1923.08     2057.34     59.61 o 
  -7   0  16     1561.13     1618.76     37.77 o 
  -6   0  16     4643.40     4893.20     73.82 o 
  -5   0  16     1327.29     1383.22     37.30 o 
  -4   0  16     3508.94     3343.77     83.52 o 
  -3   0  16     7920.83     7820.12    105.04 o 
  -2   0  16     4026.54     3733.75     63.27 o 
  -1   0  16     6985.75     6662.61     94.16 o 
   0   0  16     1337.43     1404.54     40.82 o 
   1   0  16     4197.54     4365.87     82.38 o 
   2   0  16      425.93      578.43     30.45 o 
   3   0  16     1606.83     1410.73     46.89 o 
   4   0  16      458.86      453.19     29.20 o 
   5   0  16      320.85      294.72     26.36 o 
   6   0  16      164.17      166.84     23.34 o 
   7   0  16      357.82      411.42     42.38 o 
   8   0  16      360.58      363.88     45.07 o 
   9   0  16     6115.81     5785.02    130.36 o 
  10   0  16      106.98      114.41     40.04 o 
  11   0  16     1049.08      899.56     78.75 o 
  12   0  16      523.44      591.57     57.64 o 
  13   0  16      834.96      728.04     62.80 o 
  14   0  16      532.06      502.50     58.29 o 
  15   0  16      481.11      423.61     58.16 o 
  16   0  16      514.46      524.00     76.77 o 
  17   0  16      327.79      337.69     68.48 o 
 -21   1  16        3.51      -32.71     32.71 o 
 -20   1  16        0.25       26.15     29.80 o 
 -19   1  16      124.62       97.28     31.06 o 
 -18   1  16       44.89       64.26     29.95 o 
 -17   1  16      312.75      324.53     35.43 o 
 -16   1  16       79.89      130.92     29.80 o 
 -15   1  16       53.65       70.04     26.74 o 
 -14   1  16     1481.58     1532.08     54.51 o 
 -13   1  16       57.19       90.80     19.96 o 
 -12   1  16       74.86       99.29     19.42 o 
 -11   1  16       75.63      103.27     18.55 o 
 -10   1  16       89.11       95.67     18.20 o 
  -9   1  16      163.57      177.15     19.02 o 
  -8   1  16        3.25      -18.24     18.24 o 
  -7   1  16     1295.62     1479.35     34.55 o 
  -6   1  16     1215.71     1058.25     30.03 o 
  -5   1  16      363.24      286.60     19.18 o 
  -4   1  16      456.17      475.04     18.21 o 
  -3   1  16      850.52      996.05     32.87 o 
  -2   1  16      227.86      276.62     16.35 o 
  -1   1  16       42.90       52.80     12.55 o 
   0   1  16     1941.29     2286.47     68.05 o 
   1   1  16     1423.90     1529.51     30.06 o 
   2   1  16       13.65       46.44     13.24 o 
   3   1  16      155.05      180.61     16.06 o 
   4   1  16     1122.58     1107.12     28.82 o 
   5   1  16      417.30      461.14     25.28 o 
   6   1  16      102.45      108.91     22.08 o 
   7   1  16      123.52      119.73     20.66 o 
   8   1  16      268.89      268.81     24.12 o 
   9   1  16     1457.81     1452.99     49.29 o 
  10   1  16      196.79      147.65     28.75 o 
  11   1  16      301.54      237.20     32.34 o 
  12   1  16      108.22      106.88     30.09 o 
  13   1  16       51.62       44.52     29.53 o 
  14   1  16       11.39      -28.17     28.17 o 
  15   1  16       13.80       11.95     31.69 o 
  16   1  16       10.87      -31.38     31.38 o 
  17   1  16       49.76       98.91     35.59 o 
 -21   2  16        5.07       -5.39     36.07 o 
 -20   2  16      158.08       53.45     32.76 o 
 -19   2  16      180.78      152.50     33.49 o 
 -18   2  16      251.81      286.25     44.24 o 
 -17   2  16     1342.23     1387.14     56.86 o 
 -16   2  16       85.84       61.69     28.56 o 
 -15   2  16       27.79      -10.82     25.28 o 
 -14   2  16       48.66        9.42     20.14 o 
 -13   2  16      527.94      516.11     30.01 o 
 -12   2  16      735.84      679.88     44.47 o 
 -11   2  16      112.02      104.15     20.40 o 
 -10   2  16      397.62      440.77     39.69 o 
  -9   2  16      363.35      421.73     24.79 o 
  -8   2  16      513.17      529.01     26.07 o 
  -7   2  16      168.30      180.91     19.45 o 
  -6   2  16      482.56      531.42     24.82 o 
  -5   2  16     3022.59     3203.71     50.70 o 
  -4   2  16     1494.73     1402.59     25.94 o 
  -3   2  16     3677.50     3530.83     44.11 o 
  -2   2  16     3034.64     2942.85     40.32 o 
  -1   2  16     2193.06     2169.03     37.30 o 
   0   2  16     2958.33     2694.63     39.06 o 
   1   2  16     1307.51     1261.47     29.35 o 
   2   2  16     1378.20     1283.52     29.46 o 
   3   2  16     1040.96      925.68     26.35 o 
   4   2  16     2434.19     2291.64     52.14 o 
   5   2  16     3417.88     3202.84     64.19 o 
   6   2  16     3236.92     3117.67     54.47 o 
   7   2  16     3315.26     3153.41     56.27 o 
   8   2  16     6178.72     6058.23     81.99 o 
   9   2  16       54.12       49.69     28.81 o 
  10   2  16     1590.29     1645.08     55.80 o 
  11   2  16     1238.90     1211.23     51.36 o 
  12   2  16      143.50      147.41     38.56 o 
  13   2  16      807.66      763.38     45.77 o 
  14   2  16      239.79      287.13     35.86 o 
  15   2  16      450.12      448.65     41.37 o 
  16   2  16      841.96      860.72     51.26 o 
 -20   3  16      136.36       88.02     40.67 o 
 -19   3  16      249.12      216.22     43.34 o 
 -18   3  16       44.52       41.37     32.47 o 
 -17   3  16      417.50      489.16     40.50 o 
 -16   3  16       42.21       47.29     23.67 o 
 -15   3  16       77.99       39.43     22.02 o 
 -14   3  16       52.42       54.09     21.89 o 
 -13   3  16        2.15       26.75     20.67 o 
 -12   3  16        3.41       -8.55     20.07 o 
 -11   3  16       84.60       85.12     21.00 o 
 -10   3  16      398.49      432.75     34.94 o 
  -9   3  16        1.02        4.24     22.00 o 
  -8   3  16     1193.77     1176.15     37.69 o 
  -7   3  16      525.12      545.08     26.96 o 
  -6   3  16      103.58       68.67     18.42 o 
  -5   3  16       98.22      117.08     18.29 o 
  -4   3  16        2.95       10.29     13.47 o 
  -3   3  16       13.25        6.98     17.37 o 
  -2   3  16        2.55       -9.68     12.01 o 
  -1   3  16      335.86      317.44     22.10 o 
   0   3  16      244.70      238.58     17.82 o 
   1   3  16        0.74        3.05     13.52 o 
   2   3  16       42.05       52.85     14.71 o 
   3   3  16        0.09       -5.86     13.77 o 
   4   3  16       27.20       21.38     13.90 o 
   5   3  16        0.76        2.96     19.02 o 
   6   3  16      111.55      160.74     22.33 o 
   7   3  16        0.06      -12.58     19.83 o 
   8   3  16      960.06      891.54     52.34 o 
   9   3  16        3.88       24.32     21.83 o 
  10   3  16       17.10       34.26     22.64 o 
  11   3  16       28.92       33.86     23.28 o 
  12   3  16      370.61      357.20     36.80 o 
  13   3  16      395.80      366.54     38.39 o 
  14   3  16      241.09      251.10     50.13 o 
  15   3  16       69.60       55.54     41.64 o 
  16   3  16       33.98       18.72     40.10 o 
 -20   4  16      110.35       54.29     41.28 o 
 -19   4  16       52.86       20.49     38.30 o 
 -18   4  16       18.37       43.65     54.95 o 
 -17   4  16       14.31        8.24     28.80 o 
 -16   4  16        4.91       31.16     27.74 o 
 -15   4  16        5.81      -25.08     25.08 o 
 -14   4  16      158.39       95.86     25.07 o 
 -13   4  16      294.60      258.38     27.50 o 
 -12   4  16      544.13      578.12     41.97 o 
 -11   4  16      214.92      198.46     25.13 o 
 -10   4  16      318.39      335.61     27.20 o 
  -9   4  16        9.66        5.80     20.04 o 
  -8   4  16      124.90      110.84     21.34 o 
  -7   4  16      120.31      129.49     21.44 o 
  -6   4  16      266.90      314.70     24.66 o 
  -5   4  16      782.47      707.83     23.94 o 
  -4   4  16      334.22      389.32     19.50 o 
  -3   4  16      614.23      583.35     29.04 o 
  -2   4  16     1922.61     1897.94     36.27 o 
  -1   4  16     1024.86      945.18     28.75 o 
   0   4  16     9958.10     9680.73     94.29 o 
   1   4  16     1085.50     1061.18     30.21 o 
   2   4  16     2073.09     2059.23     45.16 o 
   3   4  16     2559.35     2406.73     41.12 o 
   4   4  16      615.37      569.30     29.71 o 
   5   4  16      815.76      773.93     33.62 o 
   6   4  16      254.28      319.87     26.03 o 
   7   4  16      586.41      597.85     38.71 o 
   8   4  16     3367.83     3341.62     69.04 o 
   9   4  16      210.81      273.97     28.51 o 
  10   4  16      896.45      967.47     57.07 o 
  11   4  16      599.37      641.20     36.24 o 
  12   4  16      402.95      383.51     32.37 o 
  13   4  16      399.01      377.41     46.75 o 
  14   4  16      803.60      801.46     58.74 o 
  15   4  16      731.20      726.87     70.96 o 
 -19   5  16       76.42       69.35     41.80 o 
 -18   5  16       66.37       47.94     32.80 o 
 -17   5  16       15.23       -7.96     30.37 o 
 -16   5  16      191.36      191.43     34.66 o 
 -15   5  16      104.00       99.33     31.69 o 
 -14   5  16       89.56       98.63     30.33 o 
 -13   5  16       69.52       28.56     28.33 o 
 -12   5  16       42.94       52.07     27.52 o 
 -11   5  16       30.41       22.56     22.02 o 
 -10   5  16       54.22       31.42     21.56 o 
  -9   5  16       30.24       31.28     23.84 o 
  -8   5  16      847.34      849.27     36.47 o 
  -7   5  16      686.40      724.01     34.52 o 
  -6   5  16        5.19       22.25     20.93 o 
  -5   5  16     1134.29     1152.25     39.50 o 
  -4   5  16     1540.18     1394.71     34.45 o 
  -3   5  16     3047.46     2953.65     51.07 o 
  -2   5  16      446.57      447.75     23.80 o 
  -1   5  16       73.51       69.21     17.43 o 
   0   5  16     1449.42     1386.38     37.05 o 
   1   5  16      203.32      235.55     20.90 o 
   2   5  16        3.53       -4.89     18.46 o 
   3   5  16        1.22      -18.61     18.61 o 
   4   5  16      109.27      140.45     22.05 o 
   5   5  16       73.65       64.69     21.70 o 
   6   5  16       32.53       62.55     21.29 o 
   7   5  16      190.01      163.69     24.86 o 
   8   5  16        0.01       14.82     22.00 o 
   9   5  16       10.77      -15.33     21.83 o 
  10   5  16        0.88       -9.97     26.20 o 
  11   5  16       29.97       27.54     27.81 o 
  12   5  16        9.50       -5.92     28.13 o 
  13   5  16        8.38       36.82     30.16 o 
  14   5  16       13.17       55.74     44.81 o 
 -17   6  16       33.53       64.66     34.83 o 
 -16   6  16      148.18       90.93     44.96 o 
 -15   6  16        5.51      -29.79     30.58 o 
 -14   6  16      145.89      116.21     32.81 o 
 -13   6  16      143.52      123.60     34.85 o 
 -12   6  16       54.10       76.02     30.57 o 
 -11   6  16      164.82      179.72     32.79 o 
 -10   6  16      434.17      496.97     48.08 o 
  -9   6  16      281.79      238.52     33.73 o 
  -8   6  16      357.01      379.17     35.94 o 
  -7   6  16     3543.47     3193.94     61.64 o 
  -6   6  16     1190.92     1086.67     40.51 o 
  -5   6  16      922.27      859.37     54.38 o 
  -4   6  16      293.12      288.01     22.92 o 
  -3   6  16       61.48       68.87     18.69 o 
  -2   6  16        4.81       -5.93     18.54 o 
  -1   6  16       49.35       38.38     18.66 o 
   0   6  16       58.38        3.92     17.88 o 
   1   6  16     2020.05     1894.66     41.98 o 
   2   6  16      359.90      324.14     27.38 o 
   3   6  16      387.98      414.43     29.51 o 
   4   6  16       26.66       33.79     21.45 o 
   5   6  16      141.51      126.74     24.04 o 
   6   6  16      141.29      117.60     28.40 o 
   7   6  16      150.64      159.28     30.31 o 
   8   6  16       78.16       85.13     29.00 o 
   9   6  16      272.80      252.53     34.13 o 
  10   6  16      175.56      216.34     34.49 o 
  11   6  16      303.07      331.48     37.58 o 
  12   6  16      318.40      351.84     39.67 o 
  13   6  16      176.94      155.08     35.35 o 
 -16   7  16      431.46      387.55     63.59 o 
 -15   7  16      235.06      213.15     39.47 o 
 -14   7  16      271.34      235.28     38.72 o 
 -13   7  16      161.51      136.91     36.48 o 
 -12   7  16      135.41      182.87     36.52 o 
 -11   7  16      106.15      105.47     32.76 o 
 -10   7  16       45.29       34.74     30.78 o 
  -9   7  16      133.11      144.90     33.96 o 
  -8   7  16       90.33      107.94     31.63 o 
  -7   7  16      382.00      326.57     55.78 o 
  -6   7  16      401.93      423.65     38.18 o 
  -5   7  16      157.85      153.91     31.35 o 
  -4   7  16       62.65       87.39     24.52 o 
  -3   7  16       51.11       89.96     20.58 o 
  -2   7  16       22.25       -3.00     18.48 o 
  -1   7  16       23.76        8.88     22.28 o 
   0   7  16       98.87       97.87     21.40 o 
   1   7  16       75.33       25.03     22.48 o 
   2   7  16      193.01      227.66     26.91 o 
   3   7  16       77.67       73.18     25.93 o 
   4   7  16       45.60       95.53     27.94 o 
   5   7  16       58.65       45.37     27.19 o 
   6   7  16       92.59      104.45     29.88 o 
   7   7  16       75.12       86.21     30.70 o 
   8   7  16        0.13       27.32     29.09 o 
   9   7  16      285.14      209.60     45.70 o 
  10   7  16       42.28       60.23     31.66 o 
  11   7  16       15.14       39.60     32.79 o 
 -13   8  16       30.13      -17.79     39.02 o 
 -12   8  16       16.06       22.75     33.59 o 
 -11   8  16       60.78       51.67     34.41 o 
 -10   8  16       91.66      111.65     35.01 o 
  -9   8  16      264.12      226.42     37.22 o 
  -8   8  16      148.64       55.33     32.16 o 
  -7   8  16      116.18      137.29     34.40 o 
  -6   8  16      187.61      208.68     35.81 o 
  -5   8  16       39.84       71.03     36.74 o 
  -4   8  16       75.66       97.38     31.61 o 
  -3   8  16        3.29        6.42     33.07 o 
  -2   8  16       22.76       61.13     28.90 o 
  -1   8  16       15.72       33.12     31.49 o 
   0   8  16       45.43       71.60     27.20 o 
   1   8  16      255.97      275.18     31.91 o 
   2   8  16      274.05      315.91     37.22 o 
   3   8  16      297.55      342.36     34.90 o 
   4   8  16      121.55      224.52     33.17 o 
   5   8  16      258.09      313.33     35.90 o 
   6   8  16       45.27       66.46     30.88 o 
   7   8  16       42.77      117.79     47.63 o 
   8   8  16        1.42       13.73     30.76 o 
   9   8  16        2.14       13.17     49.56 o 
 -10   9  16       30.02       41.25     35.95 o 
  -9   9  16       76.00       92.83     37.36 o 
  -8   9  16       54.98       37.81     34.58 o 
  -7   9  16       76.61       66.54     34.18 o 
  -6   9  16        6.33       46.07     32.91 o 
  -5   9  16        5.43        7.12     36.47 o 
  -4   9  16        9.62       29.10     36.90 o 
  -3   9  16        1.69       17.93     42.32 o 
  -2   9  16       36.35       19.03     35.37 o 
  -1   9  16       40.13       93.71     48.83 o 
   0   9  16      237.21      241.85     53.22 o 
   1   9  16       37.63        6.08     79.60 o 
   2   9  16        4.85        4.08     38.10 o 
   3   9  16        1.35       -5.52     39.61 o 
   4   9  16        4.80       48.90     30.30 o 
   5   9  16        7.04      -22.31     29.90 o 
   6   9  16        1.39       64.21     34.75 o 
 -21   1  17      139.46      128.71     35.49 o 
 -20   1  17       19.03       -9.21     29.51 o 
 -19   1  17       62.40       49.74     30.35 o 
 -18   1  17        0.88       16.61     27.70 o 
 -17   1  17      347.33      305.20     39.28 o 
 -16   1  17        9.22       57.70     28.19 o 
 -15   1  17      155.29       97.91     28.50 o 
 -14   1  17       75.49       72.95     27.74 o 
 -13   1  17        6.43       24.55     25.15 o 
 -12   1  17        0.13        6.01     22.96 o 
 -11   1  17        6.72       -0.04     18.73 o 
 -10   1  17        0.73        6.13     16.18 o 
  -9   1  17       10.44        9.00     15.34 o 
  -8   1  17        2.73        1.96     14.56 o 
  -7   1  17        2.53        4.09     14.72 o 
  -6   1  17      231.25      227.49     28.19 o 
  -5   1  17      500.25      554.90     24.35 o 
  -4   1  17      937.06      872.04     23.38 o 
  -3   1  17      786.96      790.98     23.33 o 
  -2   1  17      159.19      166.21     15.20 o 
  -1   1  17     1116.24     1209.17     39.40 o 
   0   1  17      829.42      988.09     25.88 o 
   1   1  17        5.86       40.67     13.68 o 
   2   1  17      240.51      202.15     17.21 o 
   3   1  17      146.22      203.05     17.24 o 
   4   1  17      125.68      115.84     16.76 o 
   5   1  17     2793.76     2631.61     45.72 o 
   6   1  17      327.72      323.17     27.02 o 
   7   1  17     1879.83     1875.25     44.45 o 
   8   1  17     2029.91     2041.40     52.14 o 
   9   1  17      333.25      297.90     32.52 o 
  10   1  17      154.88      144.98     54.77 o 
  11   1  17       58.56       43.63     33.14 o 
  12   1  17      145.72       92.14     31.62 o 
  13   1  17      257.47      230.42     34.23 o 
  14   1  17      471.89      545.91     43.84 o 
  15   1  17      554.68      494.87     43.91 o 
  16   1  17      498.83      528.03     45.99 o 
 -21   2  17       43.40      -22.47     37.04 o 
 -20   2  17       92.78       55.28     34.03 o 
 -19   2  17       25.79       81.75     31.68 o 
 -18   2  17      155.80      197.69     34.36 o 
 -17   2  17      416.63      429.72     38.71 o 
 -16   2  17      251.42      309.03     34.26 o 
 -15   2  17       98.16      152.06     29.78 o 
 -14   2  17        0.85        9.29     25.23 o 
 -13   2  17      125.71      120.69     22.27 o 
 -12   2  17      204.36      229.99     23.76 o 
 -11   2  17        6.90      -11.69     17.94 o 
 -10   2  17       32.73       18.28     18.36 o 
  -9   2  17     1062.55     1038.24     35.62 o 
  -8   2  17     1201.50     1229.35     36.59 o 
  -7   2  17       50.37       43.91     16.88 o 
  -6   2  17      172.61      172.68     19.26 o 
  -5   2  17      822.90      856.60     43.40 o 
  -4   2  17      667.23      706.66     23.12 o 
  -3   2  17       77.00       54.66     12.93 o 
  -2   2  17      136.75      133.12     14.90 o 
  -1   2  17       77.03       87.54     14.56 o 
   0   2  17      310.28      317.79     18.72 o 
   1   2  17       12.45        3.03     13.28 o 
   2   2  17       58.44       64.43     14.96 o 
   3   2  17       47.10       31.07     14.53 o 
   4   2  17      272.80      228.17     18.14 o 
   5   2  17       22.53       -2.32     19.66 o 
   6   2  17       55.90       67.94     20.48 o 
   7   2  17      302.35      283.97     39.02 o 
   8   2  17       87.09      115.85     22.66 o 
   9   2  17      334.58      378.36     34.64 o 
  10   2  17      343.02      385.44     38.62 o 
  11   2  17      101.25      127.61     30.72 o 
  12   2  17      246.34      249.23     55.49 o 
  13   2  17      126.70      109.06     32.82 o 
  14   2  17       73.27       80.24     32.04 o 
  15   2  17       69.78       73.48     32.58 o 
  16   2  17        2.00      -16.35     33.05 o 
 -20   3  17       99.66       46.77     39.02 o 
 -19   3  17       29.64       11.57     38.47 o 
 -18   3  17        1.25       18.58     30.20 o 
 -17   3  17       78.18       45.72     30.78 o 
 -16   3  17       16.74       22.16     29.89 o 
 -15   3  17      276.59      349.53     29.47 o 
 -14   3  17      577.32      527.10     34.98 o 
 -13   3  17       34.25       26.88     21.62 o 
 -12   3  17      118.56      121.15     28.07 o 
 -11   3  17       14.89      -16.68     19.46 o 
 -10   3  17      116.31      130.13     22.13 o 
  -9   3  17       18.24       47.90     19.75 o 
  -8   3  17      142.23       89.52     20.49 o 
  -7   3  17       98.30       83.01     19.36 o 
  -6   3  17      321.39      277.36     24.33 o 
  -5   3  17      546.71      532.97     26.72 o 
  -4   3  17      154.11      185.42     14.75 o 
  -3   3  17       48.42       50.89     16.74 o 
  -2   3  17       73.22       51.20     16.58 o 
  -1   3  17     1909.25     1907.11     40.84 o 
   0   3  17     1278.10     1312.00     34.61 o 
   1   3  17      551.61      599.41     23.66 o 
   2   3  17     1013.72     1001.45     29.06 o 
   3   3  17     1142.58     1156.30     39.96 o 
   4   3  17      564.99      622.64     60.66 o 
   5   3  17     1140.93     1158.85     39.20 o 
   6   3  17     1001.32      948.62     44.07 o 
   7   3  17      702.31      753.14     36.49 o 
   8   3  17     1579.99     1536.90     44.48 o 
   9   3  17     1280.47     1240.21     48.52 o 
  10   3  17      947.85      961.40     47.66 o 
  11   3  17      394.90      439.14     40.96 o 
  12   3  17      213.35      227.36     50.89 o 
  13   3  17      271.89      311.75     56.44 o 
  14   3  17       95.69      104.64     33.93 o 
  15   3  17      133.71      206.09     37.82 o 
 -19   4  17       60.81       41.20     63.22 o 
 -18   4  17       39.09       -8.24     35.47 o 
 -17   4  17      477.81      486.41     49.62 o 
 -16   4  17       22.12        8.61     27.49 o 
 -15   4  17      269.74      207.40     31.88 o 
 -14   4  17       22.32       42.81     23.86 o 
 -13   4  17      297.80      369.13     29.55 o 
 -12   4  17      110.92      113.26     23.82 o 
 -11   4  17      665.61      702.83     34.96 o 
 -10   4  17      434.20      386.19     29.24 o 
  -9   4  17      432.64      493.18     32.70 o 
  -8   4  17      270.97      298.26     26.16 o 
  -7   4  17      362.87      449.63     28.53 o 
  -6   4  17        2.18       -6.73     19.22 o 
  -5   4  17        2.15        0.43     26.64 o 
  -4   4  17       13.71       -9.93     16.10 o 
  -3   4  17      140.93      149.13     17.03 o 
  -2   4  17      567.33      601.87     24.57 o 
  -1   4  17      166.20      174.91     18.93 o 
   0   4  17     1426.17     1356.66     62.53 o 
   1   4  17      855.36      813.72     52.72 o 
   2   4  17      812.56      795.25     28.80 o 
   3   4  17      784.69      773.84     33.35 o 
   4   4  17      176.94      178.27     23.11 o 
   5   4  17      808.46      715.93     34.10 o 
   6   4  17      279.22      281.29     26.98 o 
   7   4  17       53.69       32.94     26.40 o 
   8   4  17      279.73      230.01     27.27 o 
   9   4  17      239.06      226.92     27.43 o 
  10   4  17        3.99       24.98     22.84 o 
  11   4  17       14.77       40.35     24.24 o 
  12   4  17        7.32        3.16     28.09 o 
  13   4  17       31.06       70.63     38.63 o 
  14   4  17        1.05       -1.30     38.41 o 
  15   4  17       85.18       29.69     39.31 o 
 -18   5  17        5.85      -36.76     36.76 o 
 -17   5  17       49.30       51.15     43.81 o 
 -16   5  17       44.90       41.28     31.54 o 
 -15   5  17      194.62      205.98     34.63 o 
 -14   5  17       76.52       65.73     36.80 o 
 -13   5  17       21.06        9.11     43.79 o 
 -12   5  17       33.86       17.26     27.24 o 
 -11   5  17       33.47       13.56     24.56 o 
 -10   5  17       52.60       11.12     21.58 o 
  -9   5  17      116.91      104.45     24.44 o 
  -8   5  17      108.66      129.93     24.74 o 
  -7   5  17        0.31       27.39     21.71 o 
  -6   5  17      572.61      526.42     32.30 o 
  -5   5  17      206.70      201.53     24.71 o 
  -4   5  17       36.33       48.09     21.61 o 
  -3   5  17      293.79      277.27     20.96 o 
  -2   5  17       66.32       37.28     17.23 o 
  -1   5  17       18.49        4.56     16.82 o 
   0   5  17     2226.17     2125.38     42.35 o 
   1   5  17      454.70      433.40     35.15 o 
   2   5  17      754.08      694.73     39.09 o 
   3   5  17       70.48       31.38     21.05 o 
   4   5  17        1.61       -3.29     19.57 o 
   5   5  17       73.05       57.45     21.41 o 
   6   5  17      325.93      267.30     26.70 o 
   7   5  17      299.27      322.84     28.70 o 
   8   5  17       59.92       86.60     23.97 o 
   9   5  17      608.40      628.98     41.72 o 
  10   5  17      188.15      206.68     44.30 o 
  11   5  17      334.96      314.50     45.55 o 
  12   5  17      105.14       91.67     31.68 o 
  13   5  17       95.12       80.37     38.59 o 
  14   5  17       24.96       14.66     37.60 o 
 -17   6  17       49.67       63.04     35.81 o 
 -16   6  17        6.15       64.21     34.28 o 
 -15   6  17      114.07       62.82     34.43 o 
 -14   6  17       51.17       49.99     48.24 o 
 -13   6  17       76.44       31.46     31.11 o 
 -12   6  17       70.72      114.59     32.13 o 
 -11   6  17      343.00      312.37     44.39 o 
 -10   6  17      446.86      472.35     58.69 o 
  -9   6  17      948.19      822.95     52.23 o 
  -8   6  17     1062.60     1089.96     43.15 o 
  -7   6  17     2357.07     2319.27     54.98 o 
  -6   6  17      700.54      734.16     39.79 o 
  -5   6  17      184.38      273.70     27.60 o 
  -4   6  17      142.32      169.42     26.45 o 
  -3   6  17      304.11      314.36     23.33 o 
  -2   6  17      362.01      379.97     24.90 o 
  -1   6  17      277.75      318.72     23.57 o 
   0   6  17      205.22      189.68     27.54 o 
   1   6  17      514.24      519.01     27.48 o 
   2   6  17       44.91       23.11     21.53 o 
   3   6  17      377.44      395.53     29.50 o 
   4   6  17       17.28        4.12     22.19 o 
   5   6  17      273.75      265.20     36.84 o 
   6   6  17       22.87       16.59     28.94 o 
   7   6  17       14.10        3.88     26.22 o 
   8   6  17       37.03       58.05     28.36 o 
   9   6  17      322.90      231.90     53.25 o 
  10   6  17      121.95       55.84     30.99 o 
  11   6  17       41.29       42.14     30.87 o 
  12   6  17        0.25      -29.74     29.74 o 
 -15   7  17        7.04       20.97     34.52 o 
 -14   7  17       47.00       53.68     35.44 o 
 -13   7  17       21.88       22.99     36.32 o 
 -12   7  17      123.64      128.95     35.04 o 
 -11   7  17       20.23        4.91     31.70 o 
 -10   7  17      119.68      112.17     37.46 o 
  -9   7  17      224.93      200.98     35.56 o 
  -8   7  17      208.52      128.75     33.02 o 
  -7   7  17       52.27       45.76     30.89 o 
  -6   7  17      135.36      124.99     31.80 o 
  -5   7  17        3.68        4.72     29.04 o 
  -4   7  17        2.95       -4.72     21.70 o 
  -3   7  17       38.22       24.90     23.21 o 
  -2   7  17       50.25       41.41     23.15 o 
  -1   7  17        0.60       16.23     20.02 o 
   0   7  17      114.25      118.12     21.85 o 
   1   7  17        0.41       -5.00     21.88 o 
   2   7  17       46.44       19.42     22.98 o 
   3   7  17       56.41       90.98     27.22 o 
   4   7  17       33.84       37.33     27.13 o 
   5   7  17       39.84        2.72     26.85 o 
   6   7  17       58.10       38.30     29.70 o 
   7   7  17       55.97       34.29     41.23 o 
   8   7  17      100.55      122.87     39.32 o 
   9   7  17       37.99       65.37     30.94 o 
  10   7  17        7.87      -20.14     37.69 o 
  11   7  17        8.65       -2.28     36.30 o 
 -13   8  17      130.05      134.25     38.26 o 
 -12   8  17       81.81       92.26     37.15 o 
 -11   8  17       59.16       81.10     35.38 o 
 -10   8  17       95.83      123.85     53.39 o 
  -9   8  17        3.25      -17.87     32.29 o 
  -8   8  17      804.67      744.34     49.01 o 
  -7   8  17       18.78       68.44     33.13 o 
  -6   8  17       94.24      121.82     34.19 o 
  -5   8  17       99.27      140.21     34.11 o 
  -4   8  17       42.69       68.71     31.34 o 
  -3   8  17       51.66       52.56     31.32 o 
  -2   8  17      139.26      175.46     33.04 o 
  -1   8  17        2.01       12.40     27.17 o 
   0   8  17      575.79      525.60     37.40 o 
   1   8  17      176.03      187.04     31.54 o 
   2   8  17      216.80      255.97     32.91 o 
   3   8  17      379.37      339.83     35.81 o 
   4   8  17      150.77      197.79     32.87 o 
   5   8  17      100.35       57.85     30.73 o 
   6   8  17       83.32       74.49     31.14 o 
   7   8  17       10.73        2.19     30.19 o 
   8   8  17       30.10       33.67     32.05 o 
  -9   9  17      275.20      207.85     40.70 o 
  -8   9  17        0.62       -7.71     34.16 o 
  -7   9  17       17.59       -7.13     32.84 o 
  -6   9  17        0.09       26.40     34.43 o 
  -5   9  17        8.11       -8.05     36.90 o 
  -4   9  17        0.39        4.16     37.38 o 
  -3   9  17       68.67      108.32     39.42 o 
  -2   9  17      106.77      154.64     52.42 o 
  -1   9  17        0.06      -17.85     42.66 o 
   0   9  17       21.91       27.12     43.12 o 
   1   9  17        0.67       20.73     43.28 o 
   2   9  17        4.70      -28.05     32.18 o 
   3   9  17        2.57      -35.45     35.45 o 
   4   9  17        0.81       30.60     31.65 o 
   5   9  17        0.09       -6.47     30.09 o 
 -21   0  18      225.96      276.13     56.47 o 
 -20   0  18       40.60       42.65     46.32 o 
 -19   0  18       23.55      -30.67     40.62 o 
 -18   0  18      203.08      175.89     46.33 o 
 -17   0  18       67.26       59.23     41.45 o 
 -16   0  18     1305.38     1290.08     77.83 o 
 -15   0  18     2555.63     2643.91    126.46 o 
 -14   0  18     1992.92     2046.39     85.77 o 
 -13   0  18     3059.47     3034.24    131.37 o 
 -12   0  18     3094.37     2941.50     94.10 o 
 -11   0  18     2186.48     2271.65    152.29 o 
 -10   0  18      464.58      420.51     46.72 o 
  -9   0  18      139.61      157.21     35.69 o 
  -8   0  18      201.51      164.86     17.18 o 
  -7   0  18      648.12      625.02     28.52 o 
  -6   0  18      845.81      799.00     46.80 o 
  -5   0  18      932.95      732.49     43.21 o 
  -4   0  18      949.82      994.79     36.29 o 
  -3   0  18      440.04      376.38     26.50 o 
  -2   0  18      126.67      137.11     21.01 o 
  -1   0  18      182.71      205.80     23.37 o 
   0   0  18      601.14      702.89     66.17 o 
   1   0  18       61.72       97.28     22.03 o 
   2   0  18       31.29       27.30     20.58 o 
   3   0  18     1122.81     1152.77     43.29 o 
   4   0  18      180.84      203.72     30.30 o 
   5   0  18     1963.02     1781.64     51.83 o 
   6   0  18       40.73       38.41     39.94 o 
   7   0  18      152.60      203.20     98.05 o 
   8   0  18     1405.26     1385.93    110.75 o 
   9   0  18      270.56      284.58     45.88 o 
  10   0  18      331.57      269.18     46.86 o 
  11   0  18       11.57       13.64     40.35 o 
  12   0  18      215.98      187.32     46.64 o 
  13   0  18       34.48      -11.84     41.59 o 
  14   0  18       97.53      114.82     58.93 o 
  15   0  18      139.21       30.84     45.76 o 
  16   0  18       55.62      -14.70     77.21 o 
 -21   1  18       39.74       58.26     32.10 o 
 -20   1  18       15.26       33.63     31.73 o 
 -19   1  18        0.04      -27.43     27.43 o 
 -18   1  18        1.75       53.12     29.61 o 
 -17   1  18     1588.35     1501.66     58.23 o 
 -16   1  18        5.21       60.14     34.07 o 
 -15   1  18      181.33      204.26     32.95 o 
 -14   1  18      206.12      195.58     31.06 o 
 -13   1  18       53.09        9.01     27.48 o 
 -12   1  18       50.84       59.93     25.09 o 
 -11   1  18      489.58      426.15     33.87 o 
 -10   1  18      493.09      462.35     25.03 o 
  -9   1  18        1.30       11.19     16.03 o 
  -8   1  18       87.10       94.91     17.10 o 
  -7   1  18        1.10       18.06     15.38 o 
  -6   1  18      219.88      233.33     19.93 o 
  -5   1  18      141.09      141.28     13.21 o 
  -4   1  18      634.62      655.21     21.88 o 
  -3   1  18      218.99      250.74     16.57 o 
  -2   1  18      147.77      137.22     22.06 o 
  -1   1  18      123.03      148.23     25.96 o 
   0   1  18       12.35       40.81     20.71 o 
   1   1  18      181.05      169.84     16.97 o 
   2   1  18      295.29      345.08     19.90 o 
   3   1  18      125.78      129.27     17.09 o 
   4   1  18       22.01        5.38     15.48 o 
   5   1  18      156.54      160.51     17.81 o 
   6   1  18       73.79       58.83     19.89 o 
   7   1  18      540.59      471.53     29.60 o 
   8   1  18      571.94      532.37     37.08 o 
   9   1  18       66.87       64.33     27.68 o 
  10   1  18        5.56       -6.63     26.84 o 
  11   1  18       47.54       40.50     29.56 o 
  12   1  18      102.31      149.63     32.06 o 
  13   1  18       29.20       41.95     38.09 o 
  14   1  18       79.14       64.86     32.29 o 
  15   1  18       25.88       21.74     33.19 o 
  16   1  18       25.25      -20.92     32.89 o 
 -20   2  18      640.57      681.83     47.37 o 
 -19   2  18      571.06      567.06     50.59 o 
 -18   2  18      410.91      417.82     39.52 o 
 -17   2  18      101.20      124.13     31.03 o 
 -16   2  18      860.67      840.97     47.39 o 
 -15   2  18     1177.00     1147.75     54.20 o 
 -14   2  18      281.43      361.46     34.85 o 
 -13   2  18      388.63      353.34     34.01 o 
 -12   2  18       26.40       38.05     19.94 o 
 -11   2  18        4.20       12.97     18.75 o 
 -10   2  18      162.57      127.48     20.51 o 
  -9   2  18      288.78      290.16     23.15 o 
  -8   2  18     1115.92     1112.81     36.22 o 
  -7   2  18      316.48      332.99     33.04 o 
  -6   2  18      353.48      298.36     22.38 o 
  -5   2  18     2177.22     2005.07     42.14 o 
  -4   2  18      611.60      591.53     26.68 o 
  -3   2  18      703.82      646.56     23.23 o 
  -2   2  18     4177.79     4070.50     69.97 o 
  -1   2  18      554.55      619.17     23.34 o 
   0   2  18       33.48       36.38     14.37 o 
   1   2  18       86.77       53.40     15.39 o 
   2   2  18      127.01      137.89     17.00 o 
   3   2  18      147.98      129.43     17.51 o 
   4   2  18       22.41       -7.32     15.44 o 
   5   2  18        0.77       20.10     18.96 o 
   6   2  18       22.80       -2.72     19.80 o 
   7   2  18      273.04      290.09     26.70 o 
   8   2  18      103.71       96.08     22.55 o 
   9   2  18       96.29       36.83     27.48 o 
  10   2  18       27.65      -26.47     26.47 o 
  11   2  18       31.64       36.15     41.65 o 
  12   2  18       97.85       84.74     31.59 o 
  13   2  18      315.84      313.09     37.83 o 
  14   2  18      224.02      178.39     35.97 o 
  15   2  18      209.41      205.63     37.63 o 
 -20   3  18        2.18      -26.52     35.66 o 
 -19   3  18        0.20      -34.20     34.20 o 
 -18   3  18       48.22      106.09     33.07 o 
 -17   3  18       39.70        4.15     28.70 o 
 -16   3  18      103.78      103.09     38.21 o 
 -15   3  18       40.32       21.10     26.90 o 
 -14   3  18       74.40       61.05     23.10 o 
 -13   3  18      180.26      160.91     24.93 o 
 -12   3  18      535.39      500.21     31.07 o 
 -11   3  18      384.49      415.49     28.97 o 
 -10   3  18      183.01      193.61     23.48 o 
  -9   3  18        0.79       -8.79     19.17 o 
  -8   3  18      424.15      438.74     27.44 o 
  -7   3  18       15.73       11.58     18.45 o 
  -6   3  18       14.08        4.17     18.34 o 
  -5   3  18      241.31      227.45     22.52 o 
  -4   3  18      224.88      217.46     15.67 o 
  -3   3  18     1149.01     1248.15     32.71 o 
  -2   3  18     3375.94     3357.93     47.21 o 
  -1   3  18      562.70      584.78     24.31 o 
   0   3  18      596.25      597.01     26.48 o 
   1   3  18        6.89       -5.79     15.60 o 
   2   3  18       10.30        6.17     24.22 o 
   3   3  18       41.94       46.61     19.73 o 
   4   3  18       72.42       91.11     24.35 o 
   5   3  18      252.62      203.13     24.29 o 
   6   3  18       64.15       77.08     21.97 o 
   7   3  18      779.21      812.90     36.07 o 
   8   3  18       46.31       46.06     23.04 o 
   9   3  18      124.70      139.13     24.17 o 
  10   3  18      248.12      292.85     29.10 o 
  11   3  18       97.98       90.45     34.83 o 
  12   3  18       66.35      -28.93     28.93 o 
  13   3  18      123.50      158.58     33.61 o 
  14   3  18       34.01      -19.99     59.26 o 
  15   3  18        0.68       24.01     32.50 o 
 -19   4  18      159.91      157.47     43.93 o 
 -18   4  18      882.33      869.06     63.15 o 
 -17   4  18       32.49       17.46     54.73 o 
 -16   4  18      716.37      729.85     56.09 o 
 -15   4  18      305.92      330.05     47.52 o 
 -14   4  18      184.58      201.25     33.55 o 
 -13   4  18      153.81      157.10     26.38 o 
 -12   4  18      443.43      446.12     37.29 o 
 -11   4  18      230.75      229.26     26.68 o 
 -10   4  18       94.30      122.49     23.94 o 
  -9   4  18     1959.42     1932.81     49.22 o 
  -8   4  18      580.84      534.09     31.39 o 
  -7   4  18      603.85      543.64     30.50 o 
  -6   4  18        4.55       -3.27     19.61 o 
  -5   4  18       46.63       33.34     19.84 o 
  -4   4  18       17.50        1.47     19.06 o 
  -3   4  18        8.25       18.72     14.91 o 
  -2   4  18      330.07      383.68     21.69 o 
  -1   4  18      205.67      196.47     19.55 o 
   0   4  18      546.15      595.88     29.23 o 
   1   4  18      146.10      169.43     18.83 o 
   2   4  18       29.15       37.59     17.06 o 
   3   4  18        1.94      -13.89     23.31 o 
   4   4  18      110.46       78.47     21.86 o 
   5   4  18       61.95       37.01     22.18 o 
   6   4  18      575.25      567.73     33.32 o 
   7   4  18      734.28      748.51     41.91 o 
   8   4  18       21.31       12.59     22.68 o 
   9   4  18       45.05       46.66     23.33 o 
  10   4  18       43.28       46.94     24.43 o 
  11   4  18       66.23       67.36     39.53 o 
  12   4  18       42.37       18.15     46.04 o 
  13   4  18       11.31      -31.34     37.32 o 
  14   4  18       19.29       26.17     41.42 o 
 -18   5  18        6.67       12.72     51.25 o 
 -17   5  18       32.03       34.29     46.00 o 
 -16   5  18      195.16      200.90     35.62 o 
 -15   5  18      195.80      229.76     35.02 o 
 -14   5  18      180.01      171.24     33.51 o 
 -13   5  18      346.35      348.19     36.59 o 
 -12   5  18      177.80      149.98     31.15 o 
 -11   5  18      163.00      151.41     27.16 o 
 -10   5  18      162.38      169.14     26.09 o 
  -9   5  18      225.98      241.55     27.52 o 
  -8   5  18      160.25      140.95     26.98 o 
  -7   5  18      461.64      503.02     31.71 o 
  -6   5  18      243.15      228.48     26.10 o 
  -5   5  18      335.67      318.94     27.31 o 
  -4   5  18       66.36       73.34     21.62 o 
  -3   5  18       30.12        8.36     16.61 o 
  -2   5  18       54.35       45.78     17.51 o 
  -1   5  18      150.99      168.63     19.88 o 
   0   5  18     1984.86     1852.01     53.82 o 
   1   5  18      632.40      676.07     28.47 o 
   2   5  18      588.59      584.05     31.48 o 
   3   5  18      128.74      145.87     23.58 o 
   4   5  18      252.32      253.28     25.95 o 
   5   5  18      275.74      262.35     27.03 o 
   6   5  18       97.87      121.12     24.71 o 
   7   5  18       97.87       93.01     27.69 o 
   8   5  18      246.63      207.03     36.50 o 
   9   5  18      204.39      159.42     31.63 o 
  10   5  18      169.01      183.59     32.85 o 
  11   5  18      240.46      240.54     35.20 o 
  12   5  18      188.26      209.96     54.47 o 
  13   5  18       63.93      101.99     40.86 o 
 -17   6  18       89.27       84.27     70.82 o 
 -16   6  18       93.82      110.18     36.87 o 
 -15   6  18      284.13      200.43     38.24 o 
 -14   6  18      168.51      143.82     35.52 o 
 -13   6  18       93.08       88.93     32.49 o 
 -12   6  18       60.65       32.38     31.45 o 
 -11   6  18      169.51      140.81     34.28 o 
 -10   6  18      172.98      191.70     33.56 o 
  -9   6  18      141.81      153.38     32.32 o 
  -8   6  18      101.92      114.46     25.82 o 
  -7   6  18      604.91      511.01     33.96 o 
  -6   6  18      189.90      224.72     27.71 o 
  -5   6  18      162.92      133.01     24.91 o 
  -4   6  18      112.02      107.56     24.22 o 
  -3   6  18      115.17      102.02     24.23 o 
  -2   6  18        3.89      -16.72     17.92 o 
  -1   6  18      184.59      186.80     25.87 o 
   0   6  18       57.27       60.50     22.91 o 
   1   6  18      256.69      257.17     27.13 o 
   2   6  18      115.06      184.80     27.76 o 
   3   6  18        3.27      -21.21     21.21 o 
   4   6  18       30.01       27.44     22.48 o 
   5   6  18       33.86       78.55     23.96 o 
   6   6  18       33.00       11.43     25.89 o 
   7   6  18      114.84      132.04     30.11 o 
   8   6  18       46.36       42.17     33.94 o 
   9   6  18       35.86       34.31     29.22 o 
  10   6  18        2.40        2.15     38.77 o 
  11   6  18        0.54      -28.58     29.08 o 
  12   6  18      113.95      198.28     36.95 o 
 -15   7  18       36.03        2.01     34.95 o 
 -14   7  18       82.06       76.38     35.85 o 
 -13   7  18       82.72       70.52     37.10 o 
 -12   7  18       30.52        4.91     32.60 o 
 -11   7  18      110.61      128.80     34.91 o 
 -10   7  18       47.32       30.94     41.11 o 
  -9   7  18       41.94       37.22     31.89 o 
  -8   7  18     1085.11      955.96     51.11 o 
  -7   7  18      793.32      759.49     46.85 o 
  -6   7  18      197.12      217.42     35.48 o 
  -5   7  18      423.57      400.55     40.27 o 
  -4   7  18       90.46       60.36     24.44 o 
  -3   7  18      526.96      536.94     34.51 o 
  -2   7  18       48.27       58.84     24.37 o 
  -1   7  18      523.67      550.96     34.27 o 
   0   7  18      884.74      864.09     38.40 o 
   1   7  18      511.98      450.74     31.81 o 
   2   7  18      382.83      519.91     33.80 o 
   3   7  18      317.15      441.29     47.80 o 
   4   7  18        5.13       -4.65     26.26 o 
   5   7  18       43.06       55.84     27.64 o 
   6   7  18      123.46      130.01     45.23 o 
   7   7  18       48.98       54.67     32.42 o 
   8   7  18       58.33       30.75     29.76 o 
   9   7  18      131.36      144.73     34.01 o 
  10   7  18      143.36      137.72     35.46 o 
 -12   8  18        0.58      -27.54     34.26 o 
 -11   8  18       27.29      -17.13     34.14 o 
 -10   8  18       45.07       76.42     35.10 o 
  -9   8  18       22.51       15.11     34.17 o 
  -8   8  18      299.68      353.49     40.84 o 
  -7   8  18        3.18       24.04     31.83 o 
  -6   8  18       59.30       84.52     33.61 o 
  -5   8  18       79.86       94.39     33.20 o 
  -4   8  18        0.79       72.67     31.62 o 
  -3   8  18        2.54       -2.27     35.76 o 
  -2   8  18        1.66       22.01     30.40 o 
  -1   8  18       20.81       26.61     31.92 o 
   0   8  18      280.16      252.62     47.99 o 
   1   8  18       81.19       80.20     29.06 o 
   2   8  18       99.04       60.25     29.08 o 
   3   8  18      236.72      298.99     35.87 o 
   4   8  18       28.48       55.38     40.19 o 
   5   8  18       45.83       44.44     31.09 o 
   6   8  18        1.15       51.47     31.62 o 
   7   8  18       13.74      -13.60     37.20 o 
  -8   9  18       61.15       49.67     36.16 o 
  -7   9  18       13.63       17.08     38.48 o 
  -6   9  18        5.11       19.71     34.44 o 
  -5   9  18       14.48       18.46     37.76 o 
  -4   9  18       37.59       33.22     38.73 o 
  -3   9  18      118.27      110.84     44.19 o 
  -2   9  18      148.82      104.72     52.25 o 
  -1   9  18      289.54      246.38     55.79 o 
   0   9  18       69.72       96.86     49.70 o 
   1   9  18       50.60       81.96     46.97 o 
   2   9  18       43.02       91.89     50.17 o 
   3   9  18       78.88      128.42     40.41 o 
 -20   1  19      499.48      585.55     47.91 o 
 -19   1  19      892.82      877.10     51.59 o 
 -18   1  19      747.37      773.86     52.86 o 
 -17   1  19       20.24       88.10     31.26 o 
 -16   1  19      373.05      404.17     38.08 o 
 -15   1  19      525.88      597.70     53.69 o 
 -14   1  19      661.88      665.74     47.71 o 
 -13   1  19     1597.96     1591.64     55.89 o 
 -12   1  19     1643.50     1772.10     55.86 o 
 -11   1  19     2167.74     2098.31     69.32 o 
 -10   1  19     2387.73     2413.07     60.33 o 
  -9   1  19      445.94      454.36     30.24 o 
  -8   1  19     1645.87     1747.30     40.71 o 
  -7   1  19     2353.49     2318.74     49.51 o 
  -6   1  19     2075.04     2170.39     43.92 o 
  -5   1  19     2470.71     2538.15     37.51 o 
  -4   1  19     2695.11     2612.27     53.00 o 
  -3   1  19     2914.11     2829.23     52.80 o 
  -2   1  19     2145.31     2129.25     37.60 o 
  -1   1  19     2106.77     2027.11     36.69 o 
   0   1  19     1268.03     1064.76     30.46 o 
   1   1  19      188.39      183.77     25.21 o 
   2   1  19      605.94      600.08     24.62 o 
   3   1  19       83.57       77.03     17.16 o 
   4   1  19      787.51      839.85     28.21 o 
   5   1  19      873.23      819.26     40.86 o 
   6   1  19     2678.99     2486.80     64.81 o 
   7   1  19      318.00      385.36     40.09 o 
   8   1  19       23.58       39.31     27.10 o 
   9   1  19      392.25      382.63     36.13 o 
  10   1  19       24.96       34.15     28.09 o 
  11   1  19       28.62       35.63     28.54 o 
  12   1  19      383.95      394.57     46.23 o 
  13   1  19      103.18       83.80     49.47 o 
  14   1  19       71.78       98.37     34.98 o 
  15   1  19      180.85      200.77     38.44 o 
 -20   2  19       26.02       39.97     32.82 o 
 -19   2  19        0.29       47.48     31.75 o 
 -18   2  19       65.13       32.10     30.43 o 
 -17   2  19        4.56       -6.66     28.01 o 
 -16   2  19      112.46       82.11     29.53 o 
 -15   2  19       91.75       67.62     37.71 o 
 -14   2  19       14.18       22.67     26.65 o 
 -13   2  19       82.38       88.17     27.97 o 
 -12   2  19       69.48      102.10     26.36 o 
 -11   2  19      210.09      229.65     30.85 o 
 -10   2  19       61.80       59.15     19.99 o 
  -9   2  19      362.14      375.37     25.78 o 
  -8   2  19      139.71      175.68     21.29 o 
  -7   2  19        1.83       -5.85     17.33 o 
  -6   2  19       29.98       28.03     17.38 o 
  -5   2  19        0.49       24.34     17.03 o 
  -4   2  19      838.87      860.70     32.06 o 
  -3   2  19     1795.16     1685.93     33.87 o 
  -2   2  19     2377.14     2317.63     44.92 o 
  -1   2  19     4499.92     4495.90     56.29 o 
   0   2  19      119.04      140.00     17.41 o 
   1   2  19      119.18      112.31     17.94 o 
   2   2  19      320.09      336.63     21.31 o 
   3   2  19      277.32      300.06     20.75 o 
   4   2  19      284.01      262.75     24.76 o 
   5   2  19       10.61       -0.29     20.28 o 
   6   2  19      147.53      110.71     22.68 o 
   7   2  19      349.32      364.12     28.40 o 
   8   2  19      130.54      143.49     24.43 o 
   9   2  19        1.31      -25.90     25.90 o 
  10   2  19        0.98       -3.06     27.86 o 
  11   2  19        3.09      -11.64     27.44 o 
  12   2  19        3.57       56.44     30.93 o 
  13   2  19        2.09       67.11     34.07 o 
  14   2  19       10.53       15.11     32.77 o 
  15   2  19       13.71       12.64     33.31 o 
 -19   3  19      398.65      460.20     52.04 o 
 -18   3  19      553.02      556.24     44.18 o 
 -17   3  19      724.33      749.88     48.21 o 
 -16   3  19      722.78      749.50     46.69 o 
 -15   3  19      951.44      977.22     50.79 o 
 -14   3  19      772.09      780.59     45.69 o 
 -13   3  19     1085.06     1087.71     50.38 o 
 -12   3  19      735.85      763.58     36.21 o 
 -11   3  19      427.83      501.53     39.42 o 
 -10   3  19      819.38      859.53     36.80 o 
  -9   3  19     1438.05     1483.51     44.12 o 
  -8   3  19     1591.96     1577.13     44.42 o 
  -7   3  19     1121.62     1152.90     42.06 o 
  -6   3  19      953.79     1073.58     37.83 o 
  -5   3  19     1456.77     1416.50     40.24 o 
  -4   3  19      117.16      104.90     20.43 o 
  -3   3  19      171.89      222.38     17.88 o 
  -2   3  19      844.24      837.94     27.55 o 
  -1   3  19     1217.88     1257.97     35.22 o 
   0   3  19      557.86      516.55     24.51 o 
   1   3  19      494.12      487.05     24.02 o 
   2   3  19     2504.11     2310.67     41.60 o 
   3   3  19     1517.19     1460.34     42.36 o 
   4   3  19     1477.45     1415.84     76.48 o 
   5   3  19     2070.45     2014.18     48.59 o 
   6   3  19      866.37      986.25     49.63 o 
   7   3  19     1553.52     1452.67     54.49 o 
   8   3  19       11.97        1.09     21.69 o 
   9   3  19       13.70       41.53     23.21 o 
  10   3  19      155.08      179.65     33.04 o 
  11   3  19        5.74       -9.11     28.76 o 
  12   3  19        5.69       41.07     30.67 o 
  13   3  19        7.05       31.24     34.85 o 
  14   3  19        5.10       20.99     33.23 o 
 -19   4  19        0.04        8.03     38.57 o 
 -18   4  19      116.33       83.55     40.96 o 
 -17   4  19      229.91      275.44     44.87 o 
 -16   4  19        5.46       65.67     37.64 o 
 -15   4  19       44.92       57.31     36.39 o 
 -14   4  19      106.84       95.60     26.03 o 
 -13   4  19       26.09       27.40     23.50 o 
 -12   4  19        0.09       21.14     23.63 o 
 -11   4  19       42.63       70.59     23.18 o 
 -10   4  19      245.26      213.64     26.85 o 
  -9   4  19      320.54      223.78     26.04 o 
  -8   4  19       51.65       40.28     21.91 o 
  -7   4  19      120.14      104.35     22.74 o 
  -6   4  19      352.52      345.44     29.66 o 
  -5   4  19     1209.35     1189.27     40.71 o 
  -4   4  19       87.30       96.26     22.15 o 
  -3   4  19      314.55      357.94     21.32 o 
  -2   4  19      229.64      287.19     20.90 o 
  -1   4  19     2134.80     1978.78     40.97 o 
   0   4  19      198.63      168.92     19.15 o 
   1   4  19      160.91      157.14     19.15 o 
   2   4  19       11.38       16.75     19.89 o 
   3   4  19       47.57       47.95     21.63 o 
   4   4  19       52.30       57.98     27.62 o 
   5   4  19      683.83      634.41     39.65 o 
   6   4  19     3565.13     3596.31     65.58 o 
   7   4  19      181.29      186.76     26.49 o 
   8   4  19      833.05      793.77     38.29 o 
   9   4  19      313.35      315.37     30.14 o 
  10   4  19       95.61       94.81     26.77 o 
  11   4  19      245.67      230.08     38.07 o 
  12   4  19      189.44      252.93     36.52 o 
  13   4  19      320.80      330.00     49.92 o 
 -18   5  19      331.80      279.73     61.93 o 
 -17   5  19      253.64      163.16     44.84 o 
 -16   5  19      118.50      131.06     60.07 o 
 -15   5  19     1024.31      949.19     51.23 o 
 -14   5  19      430.35      463.21     48.41 o 
 -13   5  19       78.60       57.45     43.23 o 
 -12   5  19      156.06      142.46     37.63 o 
 -11   5  19      580.46      514.04     34.64 o 
 -10   5  19      231.55      263.27     29.13 o 
  -9   5  19      770.48      759.94     37.66 o 
  -8   5  19     1271.78     1152.01     43.54 o 
  -7   5  19     1172.16     1220.26     43.90 o 
  -6   5  19      792.74      839.15     37.69 o 
  -5   5  19     1283.54     1232.26     54.99 o 
  -4   5  19     1004.82     1070.98     40.63 o 
  -3   5  19      711.97      783.58     36.01 o 
  -2   5  19      387.29      366.28     30.95 o 
  -1   5  19      323.46      344.76     23.89 o 
   0   5  19      453.17      497.87     26.54 o 
   1   5  19      382.57      372.38     28.31 o 
   2   5  19      221.62      211.68     24.94 o 
   3   5  19      175.97      175.52     27.27 o 
   4   5  19       26.83       29.45     22.06 o 
   5   5  19      139.84      146.23     25.53 o 
   6   5  19       43.54       86.57     23.96 o 
   7   5  19        4.05       17.27     26.22 o 
   8   5  19        1.50      -14.83     23.25 o 
   9   5  19       30.57       13.97     28.41 o 
  10   5  19       58.65       62.00     29.54 o 
  11   5  19      247.96      315.27     37.88 o 
  12   5  19      376.70      389.68     48.69 o 
 -16   6  19       29.09      -38.33     38.33 o 
 -15   6  19       44.93       47.47     34.32 o 
 -14   6  19       77.07       72.98     33.87 o 
 -13   6  19       48.07       48.38     32.02 o 
 -12   6  19       18.53      -21.76     30.06 o 
 -11   6  19        0.27        0.92     29.71 o 
 -10   6  19        1.28       10.72     29.56 o 
  -9   6  19       96.88       64.59     45.15 o 
  -8   6  19        9.04      -17.63     23.88 o 
  -7   6  19      240.71      227.88     28.44 o 
  -6   6  19      165.95      182.51     32.13 o 
  -5   6  19      191.31      182.15     26.73 o 
  -4   6  19      478.00      489.22     32.91 o 
  -3   6  19      173.82      193.34     35.44 o 
  -2   6  19      378.11      426.25     33.10 o 
  -1   6  19       25.86        7.22     18.99 o 
   0   6  19      199.24      196.65     22.67 o 
   1   6  19      811.13      779.17     36.04 o 
   2   6  19      383.51      337.93     28.96 o 
   3   6  19      339.42      339.69     29.70 o 
   4   6  19      283.46      262.69     36.35 o 
   5   6  19      112.49       97.58     25.15 o 
   6   6  19      179.25      226.11     32.63 o 
   7   6  19       77.38      134.93     37.00 o 
   8   6  19      141.77      144.73     32.06 o 
   9   6  19       84.63      129.22     32.72 o 
  10   6  19        9.93      -29.49     29.49 o 
  11   6  19       68.47       54.49     33.11 o 
 -14   7  19       55.55       35.41     34.56 o 
 -13   7  19      101.65       33.91     34.68 o 
 -12   7  19      105.76       42.24     34.07 o 
 -11   7  19      122.10      152.56     35.96 o 
 -10   7  19      195.32      222.16     37.67 o 
  -9   7  19        2.79        1.53     31.73 o 
  -8   7  19     1721.48     1644.49     60.60 o 
  -7   7  19       98.90      114.90     33.92 o 
  -6   7  19       17.71        2.92     30.06 o 
  -5   7  19       81.17       91.30     31.42 o 
  -4   7  19       39.70       51.37     25.64 o 
  -3   7  19       30.26       49.09     24.90 o 
  -2   7  19      554.97      644.91     36.72 o 
  -1   7  19      148.55      162.46     31.11 o 
   0   7  19      375.93      407.90     47.18 o 
   1   7  19       79.82       83.14     25.45 o 
   2   7  19      206.33      222.09     33.56 o 
   3   7  19        1.27       39.73     31.36 o 
   4   7  19      155.39      209.48     32.43 o 
   5   7  19      231.90      340.86     39.84 o 
   6   7  19       65.82       28.39     29.41 o 
   7   7  19      236.50      236.27     43.77 o 
   8   7  19      134.79       98.31     33.37 o 
   9   7  19      245.86      292.28     39.02 o 
 -12   8  19        8.81      119.04     70.90 o 
 -11   8  19       50.95       23.87     35.78 o 
 -10   8  19      191.69      174.06     38.50 o 
  -9   8  19      178.75       85.72     36.20 o 
  -8   8  19       74.97       43.05     34.73 o 
  -7   8  19       85.90       19.35     32.26 o 
  -6   8  19       78.44       50.02     34.23 o 
  -5   8  19       55.38       32.52     53.05 o 
  -4   8  19      130.42      187.95     40.66 o 
  -3   8  19       89.97       64.95     32.09 o 
  -2   8  19       15.99       66.44     39.08 o 
  -1   8  19      157.00      126.24     69.21 o 
   0   8  19      447.48      402.94     44.54 o 
   1   8  19      106.88      121.59     38.24 o 
   2   8  19        1.20      -32.26     32.26 o 
   3   8  19       81.32       72.20     30.29 o 
   4   8  19       11.99       33.13     29.35 o 
   5   8  19       35.84       21.66     29.81 o 
   6   8  19      124.50      128.73     33.62 o 
  -7   9  19        4.25       51.35     36.11 o 
  -6   9  19        3.28       38.71     34.56 o 
  -5   9  19        1.14       38.44     51.24 o 
  -4   9  19       27.48       61.68     39.43 o 
  -3   9  19       75.40       48.60     63.70 o 
  -2   9  19        3.24       37.52     48.00 o 
  -1   9  19      676.92      717.54     71.90 o 
   0   9  19       65.14      178.89     53.65 o 
   1   9  19       42.25      121.40     51.25 o 
   2   9  19       85.81       66.77     88.51 o 
 -20   0  20      427.94      422.98     60.32 o 
 -19   0  20      270.12      229.84     55.12 o 
 -18   0  20     1002.02      919.40     94.31 o 
 -17   0  20      136.89       92.45     50.20 o 
 -16   0  20      102.90       62.43     41.89 o 
 -15   0  20     1151.47     1293.09     79.99 o 
 -14   0  20     1228.94     1234.71     76.64 o 
 -13   0  20      643.13      721.58     98.13 o 
 -12   0  20     1111.23     1095.95     69.24 o 
 -11   0  20      607.46      676.16     57.17 o 
 -10   0  20     2247.10     2116.64    158.38 o 
  -9   0  20      428.15      432.91     46.81 o 
  -8   0  20      810.68      743.98    136.51 o 
  -7   0  20     4068.50     4045.91    103.70 o 
  -6   0  20     2220.32     2249.62     51.48 o 
  -5   0  20     2937.94     2799.26     59.16 o 
  -4   0  20     4251.37     4061.22     94.56 o 
  -3   0  20     1345.21     1291.03     45.28 o 
  -2   0  20     3590.80     3398.56    121.83 o 
  -1   0  20     2175.22     2283.23     55.69 o 
   0   0  20     3598.96     3432.31     85.32 o 
   1   0  20     2629.45     2707.36     77.76 o 
   2   0  20     2758.76     2725.48     79.89 o 
   3   0  20     2382.63     2372.14     61.11 o 
   4   0  20      992.05      950.28     45.40 o 
   5   0  20     1270.26     1206.87     47.33 o 
   6   0  20      348.69      315.83     44.71 o 
   7   0  20     1407.97     1305.70    154.05 o 
   8   0  20     1505.22     1435.75     76.42 o 
   9   0  20      773.20      653.33     59.61 o 
  10   0  20      793.71      766.87     64.72 o 
  11   0  20     1708.26     1687.29    133.80 o 
  12   0  20      332.63      338.09     54.59 o 
  13   0  20       95.05       73.01     47.41 o 
  14   0  20      715.77      721.44     72.00 o 
  15   0  20      125.81       11.26     49.82 o 
 -20   1  20        1.42       45.28     33.28 o 
 -19   1  20        4.54       41.57     38.14 o 
 -18   1  20        3.78        9.15     29.58 o 
 -17   1  20      272.93      253.56     35.59 o 
 -16   1  20      757.94      685.62     45.24 o 
 -15   1  20        0.91       23.49     28.32 o 
 -14   1  20       30.77       34.27     27.72 o 
 -13   1  20        1.64       54.37     27.01 o 
 -12   1  20       47.84        3.88     25.15 o 
 -11   1  20       54.06       69.62     26.56 o 
 -10   1  20      504.70      457.77     35.13 o 
  -9   1  20     1402.01     1493.74     50.35 o 
  -8   1  20      191.21      149.39     20.30 o 
  -7   1  20        2.01        4.52     16.80 o 
  -6   1  20        7.95      -14.46     18.53 o 
  -5   1  20       10.66        0.92     16.81 o 
  -4   1  20        0.00      -13.31     13.31 o 
  -3   1  20       15.13       12.22     18.54 o 
  -2   1  20       11.05       34.68     15.40 o 
  -1   1  20      190.93      236.62     23.03 o 
   0   1  20       13.83       27.72     15.71 o 
   1   1  20       17.66      -15.58     15.58 o 
   2   1  20        1.00       13.99     16.69 o 
   3   1  20      157.06      131.05     19.03 o 
   4   1  20        6.08       -7.08     16.95 o 
   5   1  20       14.90       27.61     19.88 o 
   6   1  20      287.53      287.41     26.09 o 
   7   1  20       53.22       38.05     26.86 o 
   8   1  20        8.83       -5.98     26.77 o 
   9   1  20       14.57        5.73     27.64 o 
  10   1  20       52.96        7.28     28.26 o 
  11   1  20      282.11      269.77     36.40 o 
  12   1  20       58.53       99.54     48.77 o 
  13   1  20       15.70       38.00     32.12 o 
  14   1  20      230.92      260.70     39.62 o 
 -20   2  20      184.78      141.44     45.66 o 
 -19   2  20      191.87      213.98     36.41 o 
 -18   2  20       84.32      106.62     42.52 o 
 -17   2  20      307.03      327.47     38.23 o 
 -16   2  20      417.71      486.12     41.20 o 
 -15   2  20      777.10      817.88     46.66 o 
 -14   2  20     1140.18     1107.91     51.90 o 
 -13   2  20     1600.15     1739.15     57.15 o 
 -12   2  20     2145.26     2051.34     61.07 o 
 -11   2  20     2546.67     2477.45     63.91 o 
 -10   2  20     1525.99     1558.90     43.34 o 
  -9   2  20      914.67      920.44     35.40 o 
  -8   2  20     1134.19     1208.10     43.90 o 
  -7   2  20      489.95      511.05     28.13 o 
  -6   2  20      493.65      496.18     27.84 o 
  -5   2  20     1693.86     1615.69     41.16 o 
  -4   2  20     1254.16     1141.70     36.92 o 
  -3   2  20      535.76      549.04     23.19 o 
  -2   2  20     5840.81     5667.45     66.77 o 
  -1   2  20     1953.81     1991.18     38.28 o 
   0   2  20      901.91      917.26     29.51 o 
   1   2  20     2878.11     2887.67     45.73 o 
   2   2  20     1484.48     1563.90     42.45 o 
   3   2  20     1648.34     1653.55     37.49 o 
   4   2  20      486.42      538.99     32.78 o 
   5   2  20     1095.58     1228.47     41.68 o 
   6   2  20     3439.68     3153.72     60.01 o 
   7   2  20     1323.19     1391.19     54.61 o 
   8   2  20      286.13      324.65     34.51 o 
   9   2  20      505.50      420.73     37.44 o 
  10   2  20      285.56      367.07     37.93 o 
  11   2  20      168.23      200.94     35.37 o 
  12   2  20      803.87      821.25     49.99 o 
  13   2  20      616.58      604.27     46.93 o 
  14   2  20      104.19      101.50     36.14 o 
 -19   3  20       21.50      -34.52     41.96 o 
 -18   3  20       10.11       14.48     30.69 o 
 -17   3  20      145.83      123.64     32.71 o 
 -16   3  20      137.24      145.91     38.53 o 
 -15   3  20       16.57       47.10     33.50 o 
 -14   3  20        3.47      -26.93     26.93 o 
 -13   3  20       79.52      101.24     29.45 o 
 -12   3  20       84.09       77.66     28.32 o 
 -11   3  20        9.80       -0.40     21.29 o 
 -10   3  20      354.77      315.98     28.56 o 
  -9   3  20       89.05       70.54     22.31 o 
  -8   3  20       49.06       45.63     21.67 o 
  -7   3  20      123.40       96.13     24.35 o 
  -6   3  20      304.45      258.50     29.14 o 
  -5   3  20        8.11       28.21     19.13 o 
  -4   3  20      206.43      153.22     22.60 o 
  -3   3  20        6.20       21.26     14.34 o 
  -2   3  20      411.95      386.30     21.76 o 
  -1   3  20     2641.90     2587.09     45.16 o 
   0   3  20      807.80      804.77     32.93 o 
   1   3  20      124.76       95.94     18.43 o 
   2   3  20        0.22        8.09     16.69 o 
   3   3  20      849.69      844.97     35.60 o 
   4   3  20      300.38      291.49     39.31 o 
   5   3  20      693.78      690.93     34.41 o 
   6   3  20     1354.87     1324.89     44.76 o 
   7   3  20      532.22      490.98     33.08 o 
   8   3  20        0.66      -20.45     22.24 o 
   9   3  20       79.80      112.14     30.65 o 
  10   3  20        6.44      -22.09     27.82 o 
  11   3  20        2.82       25.70     29.50 o 
  12   3  20       99.75       91.47     33.17 o 
  13   3  20      230.43      141.81     41.25 o 
  14   3  20      227.05      272.52     49.94 o 
 -18   4  20      122.65       84.02     42.00 o 
 -17   4  20      216.61      237.18     44.47 o 
 -16   4  20      380.45      412.97     70.46 o 
 -15   4  20      498.40      387.01     54.40 o 
 -14   4  20      388.25      384.54     38.10 o 
 -13   4  20      384.90      419.42     32.73 o 
 -12   4  20      573.26      552.08     34.57 o 
 -11   4  20      516.68      563.46     54.50 o 
 -10   4  20      314.99      371.01     30.11 o 
  -9   4  20     2353.13     2231.11     65.04 o 
  -8   4  20      758.10      799.68     40.67 o 
  -7   4  20      921.32      973.20     39.24 o 
  -6   4  20      644.07      651.12     33.73 o 
  -5   4  20      972.00      900.40     37.51 o 
  -4   4  20     1311.01     1253.01     41.69 o 
  -3   4  20     1751.17     1687.03     61.95 o 
  -2   4  20      660.32      700.83     27.64 o 
  -1   4  20     3764.36     3752.16     54.84 o 
   0   4  20      406.58      422.34     23.79 o 
   1   4  20      540.25      572.53     26.05 o 
   2   4  20      237.13      200.01     29.16 o 
   3   4  20      588.07      637.25     33.55 o 
   4   4  20      497.69      577.24     33.19 o 
   5   4  20      552.55      607.08     34.68 o 
   6   4  20     1594.54     1780.25     60.88 o 
   7   4  20      126.72      127.98     26.43 o 
   8   4  20      165.53      207.34     28.95 o 
   9   4  20      287.75      335.11     50.79 o 
  10   4  20       29.81       58.17     30.99 o 
  11   4  20      244.46      254.62     37.27 o 
  12   4  20      268.11      311.33     47.62 o 
  13   4  20      441.43      467.94     54.25 o 
 -17   5  20       40.32      -27.19     38.59 o 
 -16   5  20       86.17       47.76     40.34 o 
 -15   5  20        0.32      -30.97     35.57 o 
 -14   5  20       24.07      -18.54     29.18 o 
 -13   5  20       14.64       14.52     29.20 o 
 -12   5  20       27.71      -27.73     27.73 o 
 -11   5  20       25.87       40.73     24.83 o 
 -10   5  20        2.88      -12.37     22.95 o 
  -9   5  20       39.15       27.12     23.24 o 
  -8   5  20       49.64       41.62     23.77 o 
  -7   5  20        2.51        2.70     22.65 o 
  -6   5  20       15.10        3.62     29.06 o 
  -5   5  20        5.55       29.98     21.95 o 
  -4   5  20        6.85        0.38     24.30 o 
  -3   5  20       10.97       13.55     21.70 o 
  -2   5  20      391.88      352.83     28.90 o 
  -1   5  20       31.16       20.38     18.01 o 
   0   5  20       27.07       64.74     21.54 o 
   1   5  20      154.91      196.54     25.32 o 
   2   5  20      100.25      123.89     24.66 o 
   3   5  20      290.19      307.44     27.69 o 
   4   5  20      107.29       54.41     23.30 o 
   5   5  20      226.23      267.63     28.35 o 
   6   5  20       67.68      107.92     25.30 o 
   7   5  20       22.32       23.77     23.51 o 
   8   5  20        7.86       -2.78     23.37 o 
   9   5  20       12.15       36.07     29.11 o 
  10   5  20       57.37       42.01     30.30 o 
  11   5  20        1.34      -14.62     35.70 o 
  12   5  20       53.08       -1.55     37.30 o 
 -16   6  20       83.71       44.94     61.17 o 
 -15   6  20      284.12      337.32     66.91 o 
 -14   6  20       93.78       86.37     34.42 o 
 -13   6  20       61.00       41.79     32.82 o 
 -12   6  20      161.38      212.11     36.00 o 
 -11   6  20       56.76        6.41     30.60 o 
 -10   6  20      310.22      266.22     46.86 o 
  -9   6  20       29.37       42.88     29.64 o 
  -8   6  20     1409.20     1320.08     48.75 o 
  -7   6  20      895.35      843.76     40.80 o 
  -6   6  20      455.95      443.50     48.15 o 
  -5   6  20      136.81      167.16     51.59 o 
  -4   6  20      141.69      128.99     31.42 o 
  -3   6  20      168.64      147.21     26.60 o 
  -2   6  20      433.24      429.28     32.14 o 
  -1   6  20      272.17      307.57     29.47 o 
   0   6  20      456.34      467.06     38.41 o 
   1   6  20      623.71      674.62     38.94 o 
   2   6  20      273.97      328.95     29.15 o 
   3   6  20      510.67      546.64     34.30 o 
   4   6  20      388.48      374.07     36.35 o 
   5   6  20      132.06      175.32     29.50 o 
   6   6  20      215.60      267.73     33.95 o 
   7   6  20      185.35      216.48     34.65 o 
   8   6  20      247.75      313.28     62.97 o 
   9   6  20      146.34      107.55     34.63 o 
  10   6  20      137.31      140.93     34.39 o 
 -14   7  20       63.91       64.54     41.63 o 
 -13   7  20       64.26       79.40     35.80 o 
 -12   7  20       62.33       73.04     34.97 o 
 -11   7  20       28.55       13.74     34.84 o 
 -10   7  20       27.06       27.14     33.32 o 
  -9   7  20       35.87       13.29     32.34 o 
  -8   7  20      341.06      313.91     39.29 o 
  -7   7  20       13.46        4.25     31.61 o 
  -6   7  20       45.83       29.31     30.60 o 
  -5   7  20        1.82      -15.48     29.79 o 
  -4   7  20       33.80       29.00     25.02 o 
  -3   7  20        0.06      -31.00     35.39 o 
  -2   7  20       33.29       79.26     25.83 o 
  -1   7  20        0.21       68.68     29.41 o 
   0   7  20      183.38      124.03     31.50 o 
   1   7  20      126.20      181.18     33.01 o 
   2   7  20       34.08       45.22     31.21 o 
   3   7  20      226.36      236.55     33.89 o 
   4   7  20        4.41      -29.06     29.06 o 
   5   7  20       63.29       53.56     29.59 o 
   6   7  20       80.30      106.49     33.34 o 
   7   7  20       95.58       51.35     31.70 o 
   8   7  20       48.56       46.76     31.92 o 
 -11   8  20       11.86        7.56     34.61 o 
 -10   8  20       51.24      143.07     37.94 o 
  -9   8  20       78.93       28.15     35.04 o 
  -8   8  20      120.93       76.74     35.91 o 
  -7   8  20      162.00      199.66     38.89 o 
  -6   8  20       83.54       73.39     34.40 o 
  -5   8  20      176.72      270.09     42.29 o 
  -4   8  20       49.87       81.24     33.74 o 
  -3   8  20       41.34      -11.38     57.10 o 
  -2   8  20      114.01       59.65     39.09 o 
  -1   8  20      107.32      105.19     47.78 o 
   0   8  20      219.49      274.25     61.15 o 
   1   8  20      127.22      208.04     40.92 o 
   2   8  20      213.65      273.20     42.81 o 
   3   8  20       36.17        5.51     36.20 o 
   4   8  20      115.02      232.23     55.68 o 
   5   8  20      293.94      268.68     41.48 o 
  -4   9  20        5.38       58.69     66.64 o 
  -3   9  20       10.74      103.93     50.22 o 
  -2   9  20       11.92       47.81     58.86 o 
  -1   9  20       10.95       98.29     48.20 o 
 -20   1  21       46.01       88.88     63.26 o 
 -19   1  21       77.38       77.04     33.31 o 
 -18   1  21       55.32       41.74     35.70 o 
 -17   1  21        7.74       41.87     29.43 o 
 -16   1  21        3.80       -1.47     27.99 o 
 -15   1  21      480.19      502.94     41.91 o 
 -14   1  21      355.26      365.11     46.59 o 
 -13   1  21      673.40      738.47     44.65 o 
 -12   1  21      598.79      584.23     39.80 o 
 -11   1  21      143.87      166.14     28.80 o 
 -10   1  21       75.91       96.12     26.81 o 
  -9   1  21       15.49       40.41     24.80 o 
  -8   1  21      143.14      161.87     26.34 o 
  -7   1  21      517.13      548.98     27.79 o 
  -6   1  21      542.07      565.38     28.27 o 
  -5   1  21     2873.74     2758.06     50.82 o 
  -4   1  21     2248.01     2200.77     39.16 o 
  -3   1  21     2063.20     1920.06     43.75 o 
  -2   1  21     2541.78     2561.74     45.60 o 
  -1   1  21     2498.01     2439.23     53.61 o 
   0   1  21      686.01      699.01     27.46 o 
   1   1  21     1483.10     1400.22     35.53 o 
   2   1  21     1403.78     1417.24     35.80 o 
   3   1  21     2767.70     2718.05     46.38 o 
   4   1  21     1425.75     1385.92     42.65 o 
   5   1  21     3096.04     3119.69     58.53 o 
   6   1  21     1064.28     1016.36     39.66 o 
   7   1  21     1736.48     1691.89     79.27 o 
   8   1  21     1184.60     1228.47     52.98 o 
   9   1  21      721.16      708.14     43.89 o 
  10   1  21      380.36      378.78     38.76 o 
  11   1  21      541.90      507.03     49.05 o 
  12   1  21      237.85      296.36     38.37 o 
  13   1  21      205.73      159.26     43.52 o 
  14   1  21      296.94      332.99     41.74 o 
 -19   2  21      112.84      106.32     33.55 o 
 -18   2  21      108.02       71.06     31.76 o 
 -17   2  21      117.76      111.67     34.75 o 
 -16   2  21       18.70       17.12     28.17 o 
 -15   2  21       51.92       41.29     29.68 o 
 -14   2  21       21.76       -1.42     26.63 o 
 -13   2  21       29.50       48.45     27.84 o 
 -12   2  21        7.55      -16.67     25.60 o 
 -11   2  21       29.50       24.15     25.27 o 
 -10   2  21      142.20      148.71     28.07 o 
  -9   2  21      175.19      179.59     28.63 o 
  -8   2  21      374.10      347.14     26.45 o 
  -7   2  21      804.18      788.09     33.56 o 
  -6   2  21      757.68      799.75     33.40 o 
  -5   2  21      245.65      268.61     24.28 o 
  -4   2  21      405.78      415.05     44.76 o 
  -3   2  21      341.37      378.71     21.41 o 
  -2   2  21      327.47      359.00     23.68 o 
  -1   2  21      137.39      111.21     18.19 o 
   0   2  21      444.85      424.53     23.76 o 
   1   2  21      445.05      445.28     25.73 o 
   2   2  21        3.82        4.55     16.98 o 
   3   2  21       18.77       68.58     21.40 o 
   4   2  21      149.00      116.07     23.66 o 
   5   2  21      524.72      491.49     31.13 o 
   6   2  21       15.82       43.39     22.82 o 
   7   2  21     1226.48     1106.95     42.14 o 
   8   2  21       10.45       23.18     27.97 o 
   9   2  21        0.43       -4.27     28.23 o 
  10   2  21        2.82        3.95     29.90 o 
  11   2  21      177.78      165.99     35.17 o 
  12   2  21       49.19       30.46     32.83 o 
  13   2  21        7.76      -32.32     36.52 o 
 -19   3  21      129.41       66.94     39.54 o 
 -18   3  21      209.23      272.52     47.54 o 
 -17   3  21       26.62        3.50     30.71 o 
 -16   3  21       46.62       65.29     31.06 o 
 -15   3  21      285.30      245.84     35.91 o 
 -14   3  21      389.22      399.31     44.64 o 
 -13   3  21      246.61      275.51     34.64 o 
 -12   3  21      334.72      301.75     34.39 o 
 -11   3  21      357.44      312.52     33.98 o 
 -10   3  21     1180.88     1168.38     57.47 o 
  -9   3  21     1297.01     1267.64     43.06 o 
  -8   3  21     1484.34     1528.17     67.43 o 
  -7   3  21     1223.53     1355.00     42.98 o 
  -6   3  21      289.41      259.17     25.96 o 
  -5   3  21      942.20     1023.74     37.73 o 
  -4   3  21      367.34      382.34     27.39 o 
  -3   3  21       59.66       36.90     20.79 o 
  -2   3  21     5724.11     5699.42     72.45 o 
  -1   3  21      114.99      124.05     19.17 o 
   0   3  21      239.80      263.98     23.22 o 
   1   3  21       10.74      -16.59     16.62 o 
   2   3  21       13.55       -0.11     19.81 o 
   3   3  21       22.52        3.10     21.02 o 
   4   3  21       59.90       63.03     22.71 o 
   5   3  21      109.40      138.36     24.99 o 
   6   3  21     3023.20     2997.10     61.11 o 
   7   3  21      110.54      118.94     25.91 o 
   8   3  21      948.38     1013.78     42.48 o 
   9   3  21      946.94      939.79     49.32 o 
  10   3  21      503.46      515.69     42.00 o 
  11   3  21      320.29      328.47     39.33 o 
  12   3  21      506.29      543.31     54.00 o 
  13   3  21      356.04      398.03     42.99 o 
 -18   4  21      282.81      219.07     47.53 o 
 -17   4  21      150.26      115.97     42.44 o 
 -16   4  21      309.03      298.57     45.79 o 
 -15   4  21      267.77      275.97     45.46 o 
 -14   4  21       35.83       99.60     32.61 o 
 -13   4  21       59.55       66.05     30.65 o 
 -12   4  21       45.45       31.80     24.20 o 
 -11   4  21       48.17       43.66     23.97 o 
 -10   4  21      407.53      406.45     32.53 o 
  -9   4  21      355.21      347.20     30.02 o 
  -8   4  21       61.61       53.15     22.80 o 
  -7   4  21        2.70       -6.88     21.97 o 
  -6   4  21        0.66      -19.31     21.37 o 
  -5   4  21        4.47       -5.38     20.93 o 
  -4   4  21       16.75       -9.62     19.75 o 
  -3   4  21      138.37      173.66     24.27 o 
  -2   4  21      330.77      325.63     27.46 o 
  -1   4  21      290.13      266.51     22.09 o 
   0   4  21      310.00      315.25     23.00 o 
   1   4  21       41.44       23.20     20.37 o 
   2   4  21        0.09      -23.99     23.99 o 
   3   4  21       32.30       46.32     22.56 o 
   4   4  21       12.43        1.54     22.34 o 
   5   4  21        0.02      -11.00     22.49 o 
   6   4  21       75.36      116.91     26.10 o 
   7   4  21     1011.14      998.85     42.80 o 
   8   4  21      327.06      413.60     38.96 o 
   9   4  21        2.65        1.96     25.22 o 
  10   4  21        0.30      -11.23     29.63 o 
  11   4  21       52.71       59.58     42.80 o 
  12   4  21       24.67       35.93     40.20 o 
 -17   5  21        2.26      -39.36     39.36 o 
 -16   5  21       82.91       16.97     51.40 o 
 -15   5  21      102.87       12.07     38.99 o 
 -14   5  21        2.26        5.16     36.95 o 
 -13   5  21        1.14      -16.05     28.06 o 
 -12   5  21       51.41       27.77     30.24 o 
 -11   5  21       19.50        6.44     24.94 o 
 -10   5  21       16.19       57.18     25.47 o 
  -9   5  21      504.20      462.46     33.91 o 
  -8   5  21      191.97      205.72     28.29 o 
  -7   5  21      984.87      922.80     40.91 o 
  -6   5  21      169.77      216.23     27.71 o 
  -5   5  21      200.38      193.41     27.20 o 
  -4   5  21        4.75       10.64     21.69 o 
  -3   5  21        7.82       24.01     22.42 o 
  -2   5  21      293.68      288.81     28.06 o 
  -1   5  21      635.61      560.09     32.62 o 
   0   5  21     1621.62     1814.37     48.30 o 
   1   5  21      942.63     1008.11     66.20 o 
   2   5  21      372.96      364.95     29.81 o 
   3   5  21      538.42      556.81     33.61 o 
   4   5  21      397.65      408.81     31.29 o 
   5   5  21      280.00      327.64     30.05 o 
   6   5  21      271.17      298.81     30.42 o 
   7   5  21      140.04      187.03     28.43 o 
   8   5  21      130.95      125.71     27.52 o 
   9   5  21       70.24       54.00     30.98 o 
  10   5  21      115.24      102.80     39.45 o 
  11   5  21      171.09      201.14     43.06 o 
 -15   6  21       14.97       11.46     41.59 o 
 -14   6  21       17.57       88.41     35.50 o 
 -13   6  21       63.07       30.63     34.73 o 
 -12   6  21       67.53       71.05     33.25 o 
 -11   6  21      232.71      229.97     36.58 o 
 -10   6  21       91.75      121.42     34.12 o 
  -9   6  21      246.69      231.52     35.50 o 
  -8   6  21       48.79       24.02     27.94 o 
  -7   6  21        1.90        7.59     24.78 o 
  -6   6  21       28.64       45.66     24.79 o 
  -5   6  21       61.40       33.88     30.80 o 
  -4   6  21      202.57      195.07     28.79 o 
  -3   6  21        0.50        0.73     27.20 o 
  -2   6  21       31.77       40.15     23.55 o 
  -1   6  21        5.86      -10.00     26.57 o 
   0   6  21        0.43       34.74     27.97 o 
   1   6  21        4.90       44.68     29.59 o 
   2   6  21       23.68       45.48     30.29 o 
   3   6  21       71.72      108.06     26.13 o 
   4   6  21      100.48      133.77     27.24 o 
   5   6  21        0.13       67.47     28.75 o 
   6   6  21       17.29       21.88     28.89 o 
   7   6  21        0.52       -6.88     29.79 o 
   8   6  21        6.58       20.50     30.49 o 
   9   6  21       36.86       18.26     41.12 o 
 -13   7  21       57.21       79.92     37.54 o 
 -12   7  21       95.81       74.32     36.19 o 
 -11   7  21        9.19        9.28     38.41 o 
 -10   7  21        1.99      -20.08     32.30 o 
  -9   7  21        2.22       21.45     33.44 o 
  -8   7  21      200.19      174.33     36.13 o 
  -7   7  21       66.60      107.80     34.47 o 
  -6   7  21       27.21       61.86     33.21 o 
  -5   7  21      126.47      216.14     35.73 o 
  -4   7  21      102.86      121.05     28.22 o 
  -3   7  21      130.47      170.47     28.57 o 
  -2   7  21       76.70      158.16     32.19 o 
  -1   7  21       90.44      108.06     31.20 o 
   0   7  21      413.11      385.51     58.98 o 
   1   7  21      352.28      374.74     49.13 o 
   2   7  21      143.27      155.17     39.10 o 
   3   7  21      374.44      374.66     37.43 o 
   4   7  21      104.37      126.17     31.28 o 
   5   7  21      517.77      556.01     42.76 o 
   6   7  21       21.25       30.67     34.43 o 
   7   7  21      126.92      167.74     35.86 o 
 -10   8  21       41.39       73.61     62.47 o 
  -9   8  21       89.07      105.75     37.74 o 
  -8   8  21       81.76       63.66     36.99 o 
  -7   8  21      191.01      261.23     40.62 o 
  -6   8  21      186.02      200.53     38.58 o 
  -5   8  21      225.07      269.56     40.10 o 
  -4   8  21      187.53      231.88     38.19 o 
  -3   8  21       13.52      -22.94     38.28 o 
  -2   8  21      304.83      326.54     56.87 o 
  -1   8  21        9.20      -15.90     46.91 o 
   0   8  21       12.84       14.89     34.76 o 
   1   8  21       56.37       83.97     37.65 o 
   2   8  21       74.51       85.51     39.07 o 
   3   8  21        0.31       19.87     36.35 o 
   4   8  21        5.79        6.67     37.06 o 
 -19   0  22        0.74      -42.84     42.84 o 
 -18   0  22        3.67      -24.45     57.47 o 
 -17   0  22      642.69      511.66     61.82 o 
 -16   0  22      110.59       72.96     52.26 o 
 -15   0  22      116.60      105.77     44.28 o 
 -14   0  22        1.20       37.26     39.65 o 
 -13   0  22        6.40       23.15     49.25 o 
 -12   0  22       38.58       57.28     38.00 o 
 -11   0  22        4.53      -25.48     35.48 o 
 -10   0  22       66.48      152.05     40.81 o 
  -9   0  22        7.47       -8.28     32.58 o 
  -8   0  22       10.24      -27.04     31.30 o 
  -7   0  22       24.88        1.58     32.22 o 
  -6   0  22      837.73      782.50     54.88 o 
  -5   0  22      376.38      333.87     42.68 o 
  -4   0  22     1035.38      982.71     42.86 o 
  -3   0  22     1929.45     1713.29     52.06 o 
  -2   0  22      212.56      235.63     28.32 o 
  -1   0  22     1111.77     1116.60     66.91 o 
   0   0  22      789.58      770.62     41.19 o 
   1   0  22      901.46      948.90     44.17 o 
   2   0  22     1436.37     1374.19     55.36 o 
   3   0  22     1488.73     1347.65     52.90 o 
   4   0  22     1785.17     1732.23     57.14 o 
   5   0  22     1059.19     1073.27     81.54 o 
   6   0  22     1157.72     1034.42     68.03 o 
   7   0  22      751.67      771.99     62.11 o 
   8   0  22      412.56      394.86     53.24 o 
   9   0  22      191.72      113.62     45.26 o 
  10   0  22      129.86      189.33     60.11 o 
  11   0  22      178.12      206.05     71.26 o 
  12   0  22       92.18       42.72     49.54 o 
  13   0  22       72.41      123.62     51.53 o 
 -19   1  22        2.93       41.35     32.03 o 
 -18   1  22        0.06       -8.50     30.26 o 
 -17   1  22        3.67        9.46     29.76 o 
 -16   1  22        6.70        7.08     29.71 o 
 -15   1  22      116.05       47.58     30.60 o 
 -14   1  22      160.37      159.64     32.16 o 
 -13   1  22      178.06      210.19     34.77 o 
 -12   1  22       48.89       59.46     27.37 o 
 -11   1  22        0.42       25.82     25.95 o 
 -10   1  22       43.30       20.76     24.85 o 
  -9   1  22      116.96      115.20     26.71 o 
  -8   1  22        0.36        7.47     27.65 o 
  -7   1  22      157.30      184.09     31.27 o 
  -6   1  22      197.39      183.48     25.09 o 
  -5   1  22      342.84      390.53     26.11 o 
  -4   1  22     1835.69     1867.85     44.43 o 
  -3   1  22      568.15      634.14     26.10 o 
  -2   1  22      438.13      465.08     24.17 o 
  -1   1  22        1.81       51.95     17.39 o 
   0   1  22      359.70      372.46     23.26 o 
   1   1  22       49.65       68.06     18.14 o 
   2   1  22       87.81      126.77     19.85 o 
   3   1  22        0.92       46.66     18.52 o 
   4   1  22      254.42      227.01     27.97 o 
   5   1  22       96.54      130.90     27.50 o 
   6   1  22       42.10       21.92     29.20 o 
   7   1  22       83.28       93.06     29.25 o 
   8   1  22      119.28      135.32     30.89 o 
   9   1  22      292.39      334.44     36.94 o 
  10   1  22       47.25        4.99     29.89 o 
  11   1  22       15.54       55.90     32.24 o 
  12   1  22       20.27       -3.91     36.85 o 
  13   1  22       52.83       87.38     51.31 o 
 -19   2  22       46.63       53.31     34.05 o 
 -18   2  22       72.95       39.49     31.09 o 
 -17   2  22       39.63       26.99     30.37 o 
 -16   2  22       64.35       46.11     31.17 o 
 -15   2  22       17.98       20.62     27.74 o 
 -14   2  22       94.11       94.09     29.81 o 
 -13   2  22        0.06       -0.75     26.20 o 
 -12   2  22       64.07      128.11     30.24 o 
 -11   2  22      140.26      134.93     35.34 o 
 -10   2  22        3.33      -16.67     23.83 o 
  -9   2  22        0.64      -11.84     23.80 o 
  -8   2  22      153.69      101.30     22.26 o 
  -7   2  22      521.13      418.52     27.85 o 
  -6   2  22      208.31      182.52     23.12 o 
  -5   2  22      358.80      317.45     25.95 o 
  -4   2  22      164.55      133.73     22.20 o 
  -3   2  22        3.60       -3.96     19.04 o 
  -2   2  22      502.39      509.75     24.88 o 
  -1   2  22       72.73       74.87     18.41 o 
   0   2  22       26.95       46.10     17.95 o 
   1   2  22        1.70      -16.74     16.74 o 
   2   2  22        1.94      -10.81     17.57 o 
   3   2  22        3.73      -10.36     20.87 o 
   4   2  22      254.23      293.10     27.68 o 
   5   2  22      178.53      166.76     25.67 o 
   6   2  22     1570.66     1545.22    100.96 o 
   7   2  22      274.02      307.25     34.54 o 
   8   2  22       34.74       77.17     29.96 o 
   9   2  22      314.18      291.10     36.09 o 
  10   2  22      147.82      183.72     34.67 o 
  11   2  22      233.95      256.22     46.99 o 
  12   2  22      114.48      137.43     36.52 o 
  13   2  22      150.78      189.49     45.00 o 
 -18   3  22      191.04      251.83     44.93 o 
 -17   3  22        1.61       10.98     31.71 o 
 -16   3  22       15.00        1.72     29.45 o 
 -15   3  22      169.17      180.32     34.34 o 
 -14   3  22      178.85      224.33     48.34 o 
 -13   3  22      270.37      279.80     35.73 o 
 -12   3  22      297.75      311.79     38.52 o 
 -11   3  22       27.01       27.00     27.33 o 
 -10   3  22       67.98       30.20     42.12 o 
  -9   3  22      367.93      392.74     29.81 o 
  -8   3  22      593.18      624.85     38.35 o 
  -7   3  22      389.70      404.74     29.63 o 
  -6   3  22      121.11      129.75     28.02 o 
  -5   3  22       51.93       82.17     21.99 o 
  -4   3  22        7.63        0.35     20.82 o 
  -3   3  22       28.25       50.75     21.46 o 
  -2   3  22      768.73      743.89     34.11 o 
  -1   3  22       26.97       26.87     18.21 o 
   0   3  22       47.69       37.08     18.33 o 
   1   3  22        2.18        5.46     17.22 o 
   2   3  22      119.25      150.89     23.39 o 
   3   3  22       27.21       61.84     22.73 o 
   4   3  22       18.48       19.49     22.16 o 
   5   3  22        0.91       14.96     22.97 o 
   6   3  22      128.95      170.63     26.77 o 
   7   3  22      534.05      505.55     33.79 o 
   8   3  22       22.60        6.35     37.95 o 
   9   3  22       52.65       63.73     31.07 o 
  10   3  22        3.83       37.98     30.79 o 
  11   3  22        1.85       19.95     30.12 o 
  12   3  22        5.33       12.17     31.42 o 
 -17   4  22       42.22      -15.55     37.76 o 
 -16   4  22        4.24      -21.64     35.25 o 
 -15   4  22        2.53      -26.24     36.38 o 
 -14   4  22        1.16      -29.69     29.69 o 
 -13   4  22        9.48      -25.75     28.78 o 
 -12   4  22        5.79        7.57     29.02 o 
 -11   4  22       95.02       97.58     30.68 o 
 -10   4  22       31.42       66.00     26.77 o 
  -9   4  22       15.14       13.31     23.22 o 
  -8   4  22      123.41       81.84     24.62 o 
  -7   4  22        0.66      -12.27     21.81 o 
  -6   4  22        9.43       11.08     20.75 o 
  -5   4  22        9.15       38.98     21.67 o 
  -4   4  22       17.54       21.35     21.37 o 
  -3   4  22     1148.99     1095.63     40.88 o 
  -2   4  22        1.26       21.63     21.64 o 
  -1   4  22      470.68      475.45     30.88 o 
   0   4  22        5.34       -7.47     17.55 o 
   1   4  22      436.34      478.89     30.30 o 
   2   4  22      120.80       89.71     34.22 o 
   3   4  22      150.81      133.07     30.64 o 
   4   4  22      144.18      104.13     25.74 o 
   5   4  22       11.90       35.25     24.45 o 
   6   4  22       72.47       76.95     26.22 o 
   7   4  22        7.46      -22.45     23.35 o 
   8   4  22       31.18       41.05     25.10 o 
   9   4  22      129.82      146.97     34.36 o 
  10   4  22        1.85        6.31     30.33 o 
  11   4  22      116.33      131.00     35.31 o 
 -16   5  22       95.25       73.59     58.49 o 
 -15   5  22       17.28      -23.25     39.53 o 
 -14   5  22       32.62        2.02     39.03 o 
 -13   5  22       41.94        8.95     36.12 o 
 -12   5  22        2.67      -10.03     28.40 o 
 -11   5  22      145.80      133.56     28.47 o 
 -10   5  22       18.42       26.96     25.63 o 
  -9   5  22      907.77      830.33     41.61 o 
  -8   5  22       65.32       71.57     25.98 o 
  -7   5  22       23.12       -0.29     33.36 o 
  -6   5  22       52.03       29.19     24.46 o 
  -5   5  22       61.04      115.94     25.45 o 
  -4   5  22       33.42       14.68     23.88 o 
  -3   5  22      126.53      152.37     25.86 o 
  -2   5  22       28.85       43.85     23.31 o 
  -1   5  22      204.87      146.13     25.56 o 
   0   5  22      412.82      439.80     37.13 o 
   1   5  22      466.06      482.02     32.20 o 
   2   5  22      101.47      125.38     25.24 o 
   3   5  22      249.19      274.01     36.60 o 
   4   5  22       78.76       56.76     24.77 o 
   5   5  22      295.54      246.55     29.52 o 
   6   5  22       33.43       42.04     25.67 o 
   7   5  22       15.32       23.35     24.98 o 
   8   5  22       97.34      158.88     29.67 o 
   9   5  22       96.84      111.38     32.43 o 
  10   5  22       75.64       41.45     36.68 o 
 -14   6  22        0.08      -28.37     41.89 o 
 -13   6  22       15.82       78.10     43.01 o 
 -12   6  22       36.95       13.74     34.75 o 
 -11   6  22        1.73        4.03     31.08 o 
 -10   6  22       35.76        2.30     30.67 o 
  -9   6  22       49.49       25.11     31.42 o 
  -8   6  22       92.31       48.54     26.45 o 
  -7   6  22        0.15       -4.91     24.47 o 
  -6   6  22       17.72       21.99     24.74 o 
  -5   6  22        9.52       65.31     25.53 o 
  -4   6  22       17.19       29.57     38.38 o 
  -3   6  22      109.24       86.44     32.02 o 
  -2   6  22       44.70       37.31     24.88 o 
  -1   6  22      105.18      105.03     30.44 o 
   0   6  22      147.81      103.78     31.50 o 
   1   6  22       66.58       63.01     30.24 o 
   2   6  22      237.43      239.74     37.39 o 
   3   6  22        1.97       71.01     25.47 o 
   4   6  22       53.92      112.38     32.17 o 
   5   6  22      537.88      492.87     39.98 o 
   6   6  22      101.05      101.73     36.80 o 
   7   6  22      225.72      254.41     37.09 o 
   8   6  22      111.67      130.55     33.62 o 
 -12   7  22      268.88      284.95     41.42 o 
 -11   7  22        2.98       38.93     35.43 o 
 -10   7  22      268.07      276.01     40.72 o 
  -9   7  22      139.26      141.90     36.93 o 
  -8   7  22       69.37       59.87     33.48 o 
  -7   7  22      193.08      249.59     38.97 o 
  -6   7  22      128.06       71.09     33.83 o 
  -5   7  22      200.43      233.58     37.86 o 
  -4   7  22      226.79      237.81     30.91 o 
  -3   7  22      125.12      175.37     33.41 o 
  -2   7  22      225.17      291.33     38.56 o 
  -1   7  22      132.56      179.29     47.48 o 
   0   7  22       71.50      119.30     33.57 o 
   1   7  22      203.68      143.73     34.37 o 
   2   7  22      264.65      295.71     44.50 o 
   3   7  22      320.78      360.36     49.85 o 
   4   7  22      216.32      276.87     45.00 o 
   5   7  22       18.15       62.08     31.17 o 
   6   7  22       13.31      -20.28     30.96 o 
  -8   8  22       12.31       23.68     35.12 o 
  -7   8  22       14.18       48.99     35.85 o 
  -6   8  22       10.60       21.29     34.10 o 
  -5   8  22       10.61        3.80     34.89 o 
  -4   8  22       25.59       84.69     42.87 o 
  -3   8  22        3.38      -24.12     37.62 o 
  -2   8  22       48.57       25.61     59.01 o 
  -1   8  22       36.49       84.49     59.01 o 
   0   8  22       18.70       37.46     36.01 o 
   1   8  22        6.92       41.25     42.00 o 
   2   8  22        4.86       87.35     38.64 o 
 -19   1  23      379.61      338.39     42.56 o 
 -18   1  23       31.44       37.08     31.36 o 
 -17   1  23      301.48      300.97     39.26 o 
 -16   1  23      312.24      311.68     39.06 o 
 -15   1  23      461.40      481.41     42.22 o 
 -14   1  23      227.45      276.92     36.55 o 
 -13   1  23       98.94       88.72     30.61 o 
 -12   1  23      391.85      442.51     38.21 o 
 -11   1  23      110.96      140.01     30.82 o 
 -10   1  23      269.68      219.03     31.37 o 
  -9   1  23      115.82      132.95     27.85 o 
  -8   1  23       41.84       52.27     25.07 o 
  -7   1  23      147.10      130.77     27.53 o 
  -6   1  23       21.41       -3.39     23.88 o 
  -5   1  23      265.90      237.58     23.83 o 
  -4   1  23      168.25      157.53     22.13 o 
  -3   1  23     1788.66     1806.86     44.53 o 
  -2   1  23       46.46       65.57     18.24 o 
  -1   1  23      134.79      113.84     19.37 o 
   0   1  23       30.35       50.07     18.50 o 
   1   1  23      250.64      183.85     21.52 o 
   2   1  23       11.18       -5.90     18.57 o 
   3   1  23       13.88       21.23     21.63 o 
   4   1  23      122.87      158.11     26.94 o 
   5   1  23       10.01      -20.12     25.85 o 
   6   1  23       71.57       63.23     30.90 o 
   7   1  23        2.67       28.66     27.54 o 
   8   1  23        0.13       10.36     28.77 o 
   9   1  23       86.68       94.65     38.96 o 
  10   1  23       10.03       34.70     52.63 o 
  11   1  23       80.59       68.56     34.18 o 
  12   1  23      289.46      274.37     39.89 o 
 -18   2  23       53.75       53.09     33.03 o 
 -17   2  23      181.42      141.08     35.49 o 
 -16   2  23      163.97      112.89     33.37 o 
 -15   2  23      146.29      200.03     35.19 o 
 -14   2  23      135.77      137.92     32.95 o 
 -13   2  23      340.57      372.85     37.88 o 
 -12   2  23      565.22      563.57     41.04 o 
 -11   2  23      118.11      101.14     28.89 o 
 -10   2  23        0.87      -36.97     39.16 o 
  -9   2  23       22.98       -9.03     25.27 o 
  -8   2  23       24.61       20.65     25.10 o 
  -7   2  23      195.37      192.86     24.36 o 
  -6   2  23       27.11       27.98     20.36 o 
  -5   2  23       86.67       98.44     21.69 o 
  -4   2  23      248.03      250.31     24.97 o 
  -3   2  23      127.53      176.63     23.73 o 
  -2   2  23       35.08       -3.54     20.18 o 
  -1   2  23      120.03       84.26     18.99 o 
   0   2  23       88.83       85.82     19.35 o 
   1   2  23      147.81      127.98     29.89 o 
   2   2  23        2.11      -10.02     20.02 o 
   3   2  23       86.89      120.10     24.77 o 
   4   2  23        5.12       -8.99     22.21 o 
   5   2  23        9.79       -3.66     28.27 o 
   6   2  23       30.98       66.91     28.31 o 
   7   2  23        3.69       -2.12     27.44 o 
   8   2  23       47.85      -13.28     28.96 o 
   9   2  23       12.12       26.72     30.59 o 
  10   2  23        5.87       69.55     31.96 o 
  11   2  23        5.32       -9.07     48.24 o 
  12   2  23      104.59      210.59     57.42 o 
 -18   3  23      288.93      340.33     48.30 o 
 -17   3  23      432.02      435.58     43.65 o 
 -16   3  23      362.08      325.61     39.64 o 
 -15   3  23      246.74      280.80     37.84 o 
 -14   3  23      376.27      292.48     37.69 o 
 -13   3  23      494.18      507.35     59.79 o 
 -12   3  23      341.68      332.43     36.51 o 
 -11   3  23       38.90       45.70     28.55 o 
 -10   3  23      685.39      683.80     43.41 o 
  -9   3  23      524.20      484.42     38.04 o 
  -8   3  23      630.57      649.53     34.74 o 
  -7   3  23      427.12      413.47     30.12 o 
  -6   3  23      459.18      466.50     30.96 o 
  -5   3  23      148.35      109.06     23.83 o 
  -4   3  23       70.87       83.12     24.83 o 
  -3   3  23      212.15      184.71     25.26 o 
  -2   3  23       22.22       36.67     21.10 o 
  -1   3  23      127.23      119.95     23.44 o 
   0   3  23       32.12      -17.24     17.24 o 
   1   3  23       25.75      -19.45     20.22 o 
   2   3  23      113.08       45.76     32.63 o 
   3   3  23       53.83       45.26     23.15 o 
   4   3  23      112.95      106.03     25.05 o 
   5   3  23       82.49       49.66     23.69 o 
   6   3  23       46.61       87.05     25.60 o 
   7   3  23       87.67       75.82     30.43 o 
   8   3  23       43.87       44.77     29.40 o 
   9   3  23      100.15       85.30     32.70 o 
  10   3  23        4.77       -1.79     31.08 o 
  11   3  23       98.41      107.63     35.37 o 
 -17   4  23       13.67       -6.26     38.45 o 
 -16   4  23       16.80        2.74     35.03 o 
 -15   4  23       22.33      -15.61     35.95 o 
 -14   4  23       80.22       93.65     32.63 o 
 -13   4  23       72.26       41.46     32.16 o 
 -12   4  23       89.48       42.97     44.50 o 
 -11   4  23        0.97        4.60     27.71 o 
 -10   4  23      225.41      275.81     35.74 o 
  -9   4  23       86.32       77.66     24.73 o 
  -8   4  23       79.94       83.36     24.88 o 
  -7   4  23      327.61      346.47     30.79 o 
  -6   4  23      423.72      425.61     31.65 o 
  -5   4  23      105.02      102.18     23.94 o 
  -4   4  23       45.33       25.85     25.26 o 
  -3   4  23      285.45      252.93     27.42 o 
  -2   4  23        1.76        6.93     32.69 o 
  -1   4  23      659.32      627.89     38.95 o 
   0   4  23      227.43      174.79     31.80 o 
   1   4  23       85.98      139.77     24.16 o 
   2   4  23       37.57       51.42     26.97 o 
   3   4  23        1.21       18.04     23.70 o 
   4   4  23       38.79       82.35     25.48 o 
   5   4  23       25.11       79.75     25.14 o 
   6   4  23       44.34       67.61     27.73 o 
   7   4  23      134.79      129.84     27.60 o 
   8   4  23       85.56       81.03     39.66 o 
   9   4  23      327.06      324.47     40.21 o 
  10   4  23      180.56      159.11     36.26 o 
 -15   5  23       42.45       39.45     48.55 o 
 -14   5  23       25.68       23.53     47.96 o 
 -13   5  23       45.11       11.96     37.52 o 
 -12   5  23        2.17      -33.85     37.07 o 
 -11   5  23      205.36      217.93     36.54 o 
 -10   5  23      280.41      310.24     32.51 o 
  -9   5  23      104.51      161.23     28.98 o 
  -8   5  23      307.84      327.11     32.29 o 
  -7   5  23      250.80      240.01     29.87 o 
  -6   5  23      198.92      197.88     28.69 o 
  -5   5  23      119.28      110.86     27.07 o 
  -4   5  23      906.40      928.33     48.72 o 
  -3   5  23       34.58       29.03     23.90 o 
  -2   5  23       17.13       13.65     23.53 o 
  -1   5  23       21.46       -7.05     27.06 o 
   0   5  23      210.54      206.18     40.41 o 
   1   5  23        4.51       44.36     28.39 o 
   2   5  23      105.90      143.47     26.24 o 
   3   5  23      201.36      237.70     28.41 o 
   4   5  23       13.30       42.01     24.63 o 
   5   5  23       47.66       49.80     25.94 o 
   6   5  23      113.23       93.13     26.82 o 
   7   5  23       36.97       74.43     26.91 o 
   8   5  23       26.97       42.94     26.50 o 
   9   5  23      163.40      251.89     43.15 o 
 -14   6  23        7.07      -45.71     46.31 o 
 -13   6  23      109.05      138.42     44.40 o 
 -12   6  23       58.06       -4.50     48.98 o 
 -11   6  23       10.50      -32.45     32.45 o 
 -10   6  23        1.12      -23.06     50.34 o 
  -9   6  23       66.42       60.60     33.17 o 
  -8   6  23       70.99       75.65     27.47 o 
  -7   6  23       40.46       43.99     27.27 o 
  -6   6  23      150.55      141.52     29.12 o 
  -5   6  23      352.01      366.00     33.36 o 
  -4   6  23      254.36      263.58     34.52 o 
  -3   6  23      173.86      207.18     29.31 o 
  -2   6  23      404.72      338.34     37.08 o 
  -1   6  23      291.28      343.30     37.34 o 
   0   6  23       77.51       55.09     30.68 o 
   1   6  23      249.10      328.11     38.27 o 
   2   6  23      125.05       89.39     41.61 o 
   3   6  23      262.83      285.64     44.51 o 
   4   6  23     1516.25     1556.68     68.14 o 
   5   6  23       20.84      -12.85     32.63 o 
   6   6  23      272.09      301.73     36.75 o 
   7   6  23       94.47       60.36     33.71 o 
 -11   7  23      142.39      171.12     39.87 o 
 -10   7  23        0.49      -14.70     34.47 o 
  -9   7  23        0.64       -0.39     34.56 o 
  -8   7  23        0.43       -5.60     33.48 o 
  -7   7  23        2.05       37.27     32.36 o 
  -6   7  23        5.08      -34.10     36.17 o 
  -5   7  23        1.94      -29.84     29.84 o 
  -4   7  23       68.79       91.95     29.27 o 
  -3   7  23       53.80      109.12     33.17 o 
  -2   7  23        2.65      -29.22     30.87 o 
  -1   7  23        1.00        7.75     32.66 o 
   0   7  23        4.03      -10.08     30.66 o 
   1   7  23        4.78       38.10     32.03 o 
   2   7  23        7.74       13.06     36.05 o 
   3   7  23       85.85       87.57     38.42 o 
   4   7  23        4.18       71.98     39.53 o 
   5   7  23        0.60        0.72     36.66 o 
  -6   8  23       21.39       44.06     35.39 o 
  -5   8  23       41.74       85.45     43.27 o 
  -4   8  23      113.41       94.32     59.49 o 
  -3   8  23       87.13      144.20     49.77 o 
  -2   8  23      157.53      103.21     52.73 o 
  -1   8  23      119.28      194.06     53.63 o 
   0   8  23       67.77       60.05     37.06 o 
 -18   0  24      181.07      213.81     53.15 o 
 -17   0  24      195.77      233.85     55.78 o 
 -16   0  24      350.53      371.17     57.67 o 
 -15   0  24      456.14      478.62    110.97 o 
 -14   0  24      323.09      327.78     54.32 o 
 -13   0  24      733.63      657.81    197.43 o 
 -12   0  24      562.34      577.14     59.81 o 
 -11   0  24      360.34      309.73     49.26 o 
 -10   0  24      426.59      488.52     54.35 o 
  -9   0  24      588.56      621.40     58.36 o 
  -8   0  24      600.57      607.40     57.39 o 
  -7   0  24      537.85      615.26     67.96 o 
  -6   0  24      135.59      117.69     46.46 o 
  -5   0  24      117.58       82.26     36.36 o 
  -4   0  24     5304.54     5318.66    124.79 o 
  -3   0  24       25.36        7.17     24.69 o 
  -2   0  24      657.29      609.62     39.19 o 
  -1   0  24     1264.17     1209.55     49.79 o 
   0   0  24      232.26      190.10     31.92 o 
   1   0  24      292.87      280.18     33.25 o 
   2   0  24       34.71        1.57     27.93 o 
   3   0  24      364.06      375.63     37.42 o 
   4   0  24     5668.42     5320.90    131.80 o 
   5   0  24      139.49      157.39     45.61 o 
   6   0  24      891.10      884.57     66.79 o 
   7   0  24      525.15      612.50     61.08 o 
   8   0  24       80.74       91.91     45.74 o 
   9   0  24       38.61       40.14     44.68 o 
  10   0  24      226.89      382.20     58.19 o 
  11   0  24       38.66      -13.98     46.38 o 
  12   0  24      161.88      256.19     56.73 o 
 -18   1  24       44.19        6.00     41.48 o 
 -17   1  24       85.75       56.90     36.63 o 
 -16   1  24       56.05       59.81     32.96 o 
 -15   1  24       29.40       18.33     29.71 o 
 -14   1  24       36.43       15.20     29.74 o 
 -13   1  24       35.92       21.95     28.02 o 
 -12   1  24       13.12       19.44     33.33 o 
 -11   1  24        0.71       11.57     26.19 o 
 -10   1  24       15.16      -17.93     24.25 o 
  -9   1  24        0.66       -5.34     24.48 o 
  -8   1  24       28.97       25.78     25.72 o 
  -7   1  24        0.18      -23.15     23.15 o 
  -6   1  24      284.95      281.24     31.09 o 
  -5   1  24      501.06      485.61     34.68 o 
  -4   1  24      710.63      644.87     31.97 o 
  -3   1  24      404.02      417.17     28.11 o 
  -2   1  24      253.71      235.76     35.20 o 
  -1   1  24       87.39       58.68     19.06 o 
   0   1  24       58.90       32.09     18.64 o 
   1   1  24        5.50      -18.41     18.41 o 
   2   1  24       15.01       27.05     21.27 o 
   3   1  24       36.11       43.19     22.68 o 
   4   1  24      128.61      121.75     24.50 o 
   5   1  24       21.52        4.15     27.06 o 
   6   1  24        6.46      -16.95     27.28 o 
   7   1  24        9.92       17.87     29.01 o 
   8   1  24        1.95      -27.90     27.90 o 
   9   1  24        2.58      -10.26     31.31 o 
  10   1  24       58.81      105.78     33.94 o 
  11   1  24       35.97       41.19     37.10 o 
  12   1  24       30.15       10.38     38.52 o 
 -18   2  24      160.98      121.31     36.22 o 
 -17   2  24      759.15      736.63     50.90 o 
 -16   2  24      615.84      600.86     53.77 o 
 -15   2  24      555.95      554.33     44.71 o 
 -14   2  24      735.81      791.03     50.89 o 
 -13   2  24      427.10      493.78     47.90 o 
 -12   2  24      711.70      530.83     41.92 o 
 -11   2  24     1509.51     1652.62     59.99 o 
 -10   2  24      604.55      640.59     42.29 o 
  -9   2  24     1053.50      972.27     47.89 o 
  -8   2  24      752.90      738.21     51.84 o 
  -7   2  24      705.45      677.32     40.35 o 
  -6   2  24     1445.26     1501.23     62.87 o 
  -5   2  24      409.19      444.67     29.81 o 
  -4   2  24      178.97      213.81     25.40 o 
  -3   2  24     2380.98     2439.59     77.06 o 
  -2   2  24      350.89      357.78     27.93 o 
  -1   2  24      528.99      591.31     37.35 o 
   0   2  24      449.52      515.95     27.40 o 
   1   2  24      492.16      514.53     27.56 o 
   2   2  24      243.80      286.69     30.25 o 
   3   2  24      396.84      419.79     35.90 o 
   4   2  24       90.67      102.02     24.91 o 
   5   2  24      301.15      303.46     29.83 o 
   6   2  24       68.98       31.27     28.30 o 
   7   2  24       41.92       27.96     29.92 o 
   8   2  24       35.47        4.24     29.16 o 
   9   2  24      187.44      209.75     36.59 o 
  10   2  24      104.49      133.86     34.18 o 
  11   2  24       34.74       32.73     40.81 o 
 -17   3  24       15.10       26.63     32.45 o 
 -16   3  24       27.78       49.12     33.26 o 
 -15   3  24      211.84      236.68     37.30 o 
 -14   3  24       33.11        3.66     30.08 o 
 -13   3  24       44.50       20.27     29.11 o 
 -12   3  24       79.69       59.41     30.44 o 
 -11   3  24      276.70      191.72     33.12 o 
 -10   3  24        0.10      -12.49     25.99 o 
  -9   3  24        3.24       36.32     27.61 o 
  -8   3  24       24.12       54.27     27.47 o 
  -7   3  24      148.51      176.58     25.57 o 
  -6   3  24      188.88      187.55     27.33 o 
  -5   3  24      222.87      235.74     26.80 o 
  -4   3  24      260.90      297.09     28.03 o 
  -3   3  24      142.75      163.55     34.19 o 
  -2   3  24       94.91      107.54     27.80 o 
  -1   3  24        9.64      -18.09     20.80 o 
   0   3  24        2.02      -20.44     20.44 o 
   1   3  24       48.76       65.40     23.58 o 
   2   3  24       40.76       54.22     23.33 o 
   3   3  24       74.18       49.40     24.23 o 
   4   3  24        1.07      -12.04     23.20 o 
   5   3  24       23.88       82.48     25.49 o 
   6   3  24       15.65       24.17     24.69 o 
   7   3  24       45.32       96.76     32.52 o 
   8   3  24       56.88       51.80     31.58 o 
   9   3  24        0.92        2.92     31.65 o 
  10   3  24       14.24       -3.32     32.74 o 
 -16   4  24      168.48       85.79     40.71 o 
 -15   4  24      129.92      145.14     43.52 o 
 -14   4  24      426.57      432.44     49.98 o 
 -13   4  24      531.91      514.14     48.79 o 
 -12   4  24      344.94      392.88     58.88 o 
 -11   4  24      368.17      369.14     49.64 o 
 -10   4  24     1125.58     1111.24     53.11 o 
  -9   4  24      641.55      664.90     44.19 o 
  -8   4  24      593.84      559.12     35.23 o 
  -7   4  24     1002.67     1077.51     42.89 o 
  -6   4  24      759.29      854.69     39.87 o 
  -5   4  24      867.30      910.98     40.48 o 
  -4   4  24      733.29      721.62     36.95 o 
  -3   4  24     1191.33     1225.04     44.78 o 
  -2   4  24      149.31      167.73     26.31 o 
  -1   4  24      222.23      243.42     31.87 o 
   0   4  24      193.29      229.08     54.45 o 
   1   4  24      605.30      630.12     45.09 o 
   2   4  24      333.85      344.86     36.06 o 
   3   4  24      347.04      405.22     33.06 o 
   4   4  24      180.12      188.03     28.32 o 
   5   4  24      672.70      696.03     47.11 o 
   6   4  24        3.13       45.88     38.75 o 
   7   4  24        3.00      -23.92     25.87 o 
   8   4  24       13.82      -22.89     30.91 o 
   9   4  24       19.86       94.69     33.23 o 
  10   4  24       64.78       89.39     65.32 o 
 -15   5  24        3.33      -27.01     54.56 o 
 -14   5  24        0.54      -38.40     38.40 o 
 -13   5  24       12.74       12.30     41.00 o 
 -12   5  24       18.07      -36.89     36.89 o 
 -11   5  24        1.63       -6.10     31.04 o 
 -10   5  24        0.66       -7.43     29.80 o 
  -9   5  24        6.42       15.51     25.17 o 
  -8   5  24        3.58       -4.70     25.39 o 
  -7   5  24      134.74      130.81     28.74 o 
  -6   5  24      121.38      112.86     26.41 o 
  -5   5  24      281.12      301.73     31.34 o 
  -4   5  24      616.32      604.95     40.09 o 
  -3   5  24        3.26       28.93     24.75 o 
  -2   5  24      104.64      121.21     25.83 o 
  -1   5  24      177.69      166.14     39.89 o 
   0   5  24      102.38      173.65     33.72 o 
   1   5  24      504.44      502.52     40.88 o 
   2   5  24       23.77       71.11     30.42 o 
   3   5  24      210.75      145.34     44.58 o 
   4   5  24     1506.35     1526.71     52.12 o 
   5   5  24       67.20      112.47     27.77 o 
   6   5  24      248.41      336.02     33.59 o 
   7   5  24       40.33       69.70     27.31 o
[truncated: 43,052 more chars]
